# Supplementary material for: Oncogenic gene expression and epigenetic remodeling of cis-regulatory elements in ASXL1-mutant chronic myelomonocytic leukemia
Source: Nat Commun. 2022 Mar 17;13:1434. doi: 10.1038/s41467-022-29142-6 (PMC8931048; doi:10.1038/s41467-022-29142-6)
Supplement: Supplementary file 3 — Supplementary Data 1 [file 41467_2022_29142_MOESM3_ESM.xlsx]

## Sheet: Sup Data 1
Supplementary Data 1 Primer sets used for quantitative reverse transcription polymerase chain reaction validation
Gene	Sense	Sequence
AURKA	sense	GCACCACTTGGAACAGTTTATAG
AURKA	antisense	TGACAGTAAGACAGGGCATTT
CHEK1	sense	GGTGGTTTATCTGCATGGTATTG
CHEK1	antisense	GTTCAACAAACGCTCACGATTA
PLK1	sense	AGAAAGGGCACAGTTTCGAG
PLK1	antisense	GGGTTGATGTGCTTGGGAATA
