# Supplementary material for: Oncogenic gene expression and epigenetic remodeling of cis-regulatory elements in ASXL1-mutant chronic myelomonocytic leukemia
Source: Nat Commun. 2022 Mar 17;13:1434. doi: 10.1038/s41467-022-29142-6 (PMC8931048; doi:10.1038/s41467-022-29142-6)
Supplement: Supplementary file 4 — Supplementary Data 2 [file 41467_2022_29142_MOESM4_ESM.xlsx]

## Sheet: Sup Data 2
Supplementary Data 2 Characteristics of 16 patients with chronic myelomonocytic leukemia (8 ASXL1-wildtype, 8 ASXL1-mutant)
PATIENT	ASXL1	MUTATIONS	AGEDX	SEX	KPS	ECOG	HGB	MCV	WBC	PLT	PMN	ALC	AMC	PB_BLAST	BM_BLAST	BM_CELLULARITY	LDH	2016 WHO	CYTOGENETICS	MAYO_PROG_MODEL	MAYO_MOL_MODEL	FRENCH_RISK	SPANISH_KARYOTYPE	ASXL1_VAF	WHO_FAB	CYTO_TYPE	CPSS	LEUKO_ERYTHRO_BLASTO	MEG_ATYPIA	MEG_CLUSTERS	FIBROSIS	SPLENECTOMY	TRANS_AML	ALLO
01	WT	TET2, U2AF1, ZRSR2, PHF6	70	M	100	0	13.7	93.2	2.8	159	0.3	1.2	1.2	0	0.03	0.6	.	CMML-0	46,XY [20]	1	1	Low	Low	.	0	0	0	1	0	0	0	0	1	0
02	WT	TET2, SRSF2	75	M	80	1	12.1	100.5	6.1	110	1.4	3	1.6	0	0.02	0.4	279	CMML-0	46,XY [20]	1	1	Low	Low	.	0	Normal	0	0	1	0	0	1	0	0
03	WT	CBL, IDH2, NRAS, SRSF2	61	F	90	1	12.4	88	7.2	98	5	0.9	1.1	0	0.01	0.7	228	CMML-0	46,XX [40}	2	2	Low	Low	.	0	Normal	0	0	0	0	0	0	0	1
04	WT	NPM1	48	M	80	1	7.4	104.4	10.9	109	4.4	3.4	2.9	0	0.06	0.9	.	CMML-0	46,XY [20]	2	2	Low	Low	.	0	Normal	0	0	0	0	.	0	1	1
05	WT	SRSF2, TET2	60	M	100	0	12.9	87.2	4.2	97	1.2	1.1	1.7	0	0.05	0.9	.	CMML-1	46,XY [20]	3	3	Low	Low	.	0	Normal	0	1	0	0	0	0	1	0
06	WT	PTPN11, DNMT3A, TET2, TP53	63	F	80	1	9.5	75.2	17.4	167	2	4.6	8.8	0.05	0.05	0.95	227	CMML-2	45,XX,add(1)(p32),psu dic(5;6)(q11.2;q13),-7,der(12;13)(q10;q10),+2mar[20]	3	3	High	High	.	1	Monosomal	2	1	1	1	1	0	1	0
07	WT	IDH2, PTPN11, WT1	75	F	100	0	10.6	92	36.6	226	19.3	2.5	11.3	0.4	0.15	0.6	.	CMML-2	46,XX,t(10;11)(q22.1;q23) [20]	3	3	Intermediate	Intermediate	.	1	Other	1	1	1	0	.	0	1	0
08	WT	DNMT3A, FLT3, NPM1, TET2	69	F	100	0	14.8	89.9	9.6	113	5.1	2	2.2	0	0.03	0.8	.	CMML-0	47,XX,+8[5]/46,XX[15]	1	1	Intermediate	High	.	0	Other	2	0	0	0	.	0	0	0
09	MT	ASXL1, RUNX1, SETBP1, SRSF2	76	M	50	3	6.7	93.4	7	44	3.1	1.5	2.1	0.01	0.14	0.95	.	CMML-2	46,XY,I (17)(q10),del(20)(q11.2q13.3) [20]	3	4	Intermediate	Intermediate	0.47	0	Other	1	1	1	0	1	0	1	0
10	MT	ASXL1, CBL, RUNX1, U2AF1	68	M	90	1	11.8	87.4	5.6	93	3.3	1.1	1.1	0	0.02	0.6	204	CMML-0	46,XY[10]	2	3	Low	Low	0.48	0	Normal	0	0	1	0	.	0	1	0
11	MT	ASXL1, SRSF2, IDH2, JAK2, NRAS	89	M	100	0	12.5	70.8	8.9	256	6.6	0.8	1.2	0	0.03	1	409	CMML-0	46,XY [20]	2	3	Low	Low	0.32	0	Normal	0	1	1	0	1	0	1	1
12	MT	ASXL1, TET2, SRSF2, CBL	55	F	100	0	13.8	90	14.2	107	6.5	2.1	5.1	0	0.02	0.9	.	CMML-0	46,XX[20]	2	3	Low	Low	0.31	1	Normal	0	1	0	0	.	0	0	1
13	MT	ASXL1, CBL, IDH2, SRSF2	76	M	80	1	8.5	91.2	24.1	213	18.5	1.9	2.8	0.03	0.06	0.85	.	CMML-1	45,X,-Y[20]	3	4	Low	Low	0.46	1	Normal	0	1	1	1	1	0	0	0
14	MT	ASXL1,EZH2, RUNX1	65	F	100	0	11.3	92.6	14.1	211	6.3	2.5	2.8	0	0.01	0.8	327	CMML-0	46,XX[20]	2	3	Low	Low	0.39	1	Normal	0	1	1	0	.	0	0	1
15	MT	ASXL1, CBL, SRSF2, TET2	61	M	100	0	12	88	103	33	7.1	1.8	24	0	0.02	0.9	.	CMML-1	46, XY[20]	3	4	Low	Low	0.48	1	Normal	0	0	1	0	0	1	1	0
16	MT	ASXL1, EZH2, TET2	67	M	90	1	7.2	95	39.6	226	31.6	3.9	3.1	0	0.01	0.95	163	CMML-1	46,XY,t(3;12;6)(p21;q21;q23)[8]/46,XY[12].	3	4	Intermediate	Intermediate	0.47	1	Other	1	1	1	0	0	0	0	1
