# Supplementary material for: Oncogenic gene expression and epigenetic remodeling of cis-regulatory elements in ASXL1-mutant chronic myelomonocytic leukemia
Source: Nat Commun. 2022 Mar 17;13:1434. doi: 10.1038/s41467-022-29142-6 (PMC8931048; doi:10.1038/s41467-022-29142-6)
Supplement: Supplementary file 5 — Supplementary Data 3 [file 41467_2022_29142_MOESM5_ESM.xlsx]

## Sheet: Sup Data 3
Supplementary Data 3 Differential gene expression (ASXL1-mutant versus -wildtype chronic myelomonocytic leukemia)
Ensembl	Gene	Log2FC	SE	P	FDR
ENSG00000074047	GLI2	22.3618	2.92853	9.02285e-15	1.16312e-10
ENSG00000269586	CT45A10	22.0072	2.94494	3.20381e-14	1.69654e-10
ENSG00000206486	DHX16	21.5927	2.94625	9.60551e-14	3.63322e-10
ENSG00000162618	ADGRL4	19.7424	2.96259	9.63418e-12	2.1257e-08
ENSG00000069122	ADGRF5	19.6335	2.966	1.26595e-11	2.57834e-08
ENSG00000170180	GYPA	7.43778	1.80097	1.64731e-09	1.54258e-06
ENSG00000206177	HBM	7.32616	1.23446	1.97968e-13	5.82401e-10
ENSG00000250361	GYPB	6.75934	1.15398	7.43489e-13	1.96854e-09
ENSG00000133742	CA1	6.42754	1.21108	2.49092e-11	4.71087e-08
ENSG00000169877	AHSP	6.19743	1.16429	3.12681e-11	5.20247e-08
ENSG00000278200	ENSG00000278200	6.07765	1.47363	1.01025e-08	7.03902e-06
ENSG00000196188	CTSE	5.97126	1.30363	1.66748e-09	1.54258e-06
ENSG00000111339	ART4	5.70027	1.12417	2.24829e-10	3.30712e-07
ENSG00000004939	SLC4A1	5.67294	1.16263	6.10526e-10	7.34769e-07
ENSG00000196565	HBG2	5.6162	1.19882	1.68957e-09	1.54258e-06
ENSG00000133488	SEC14L4	5.6141	1.37956	2.43799e-08	1.46706e-05
ENSG00000223609	HBD	5.56929	1.06474	1.16081e-10	1.80793e-07
ENSG00000121053	EPX	5.53324	1.1179	5.21557e-10	6.90464e-07
ENSG00000166947	EPB42	5.49675	0.949613	5.59252e-12	1.34612e-08
ENSG00000083857	FAT1	5.34049	1.5738	3.42257e-07	0.000138616
ENSG00000143839	REN	5.32183	1.56216	3.38848e-07	0.000138616
ENSG00000213088	ACKR1	5.30609	1.10186	1.4028e-09	1.42853e-06
ENSG00000087085	ACHE	5.23239	1.05127	6.96721e-10	8.02048e-07
ENSG00000158578	ALAS2	5.22818	0.941577	3.14384e-11	5.20247e-08
ENSG00000240583	AQP1	5.03839	0.978626	3.84232e-10	5.35438e-07
ENSG00000112077	RHAG	4.98067	1.12494	1.42907e-08	9.22866e-06
ENSG00000163554	SPTA1	4.94848	1.10788	1.26431e-08	8.36881e-06
ENSG00000188672	RHCE	4.93383	0.968211	5.98942e-10	7.34769e-07
ENSG00000147689	FAM83A	4.83636	0.990792	2.11548e-09	1.86705e-06
ENSG00000128274	A4GALT	4.82102	1.1719	6.9323e-08	3.99014e-05
ENSG00000244734	HBB	4.79513	0.960857	1.30492e-09	1.38201e-06
ENSG00000204010	IFIT1B	4.78462	0.999875	3.72e-09	2.98468e-06
ENSG00000198967	OR10Z1	4.7624	1.29949	3.68634e-07	0.000143534
ENSG00000196517	SLC6A9	4.75885	0.948879	1.22327e-09	1.34952e-06
ENSG00000135744	AGT	4.73394	1.70033	2.9215e-06	0.00059502
ENSG00000073754	CD5L	4.72602	1.24338	2.52826e-07	0.000113459
ENSG00000145087	STXBP5L	4.65235	1.34778	8.02339e-07	0.000245978
ENSG00000156575	PRG3	4.52435	1.8306	6.12035e-06	0.00103877
ENSG00000213934	HBG1	4.52212	2.36429	1.06098e-05	0.00152671
ENSG00000206505	HLA-A	4.4451	1.15832	3.57314e-07	0.000141203
ENSG00000136929	HEMGN	4.41713	0.927745	8.216e-09	5.87932e-06
ENSG00000137648	TMPRSS4	4.38211	1.17946	5.8612e-07	0.000193984
ENSG00000229988	HBBP1	4.37935	1.25819	1.14048e-06	0.000298974
ENSG00000124159	MATN4	4.33582	1.1583	5.81873e-07	0.000193984
ENSG00000178752	FAM132B	4.28923	1.15602	6.96077e-07	0.000219405
ENSG00000130656	HBZ	4.24471	1.40791	3.9101e-06	0.000769758
ENSG00000258484	SPESP1	4.24362	1.03059	1.89525e-07	9.2927e-05
ENSG00000076864	RAP1GAP	4.22422	0.861851	6.07943e-09	4.59901e-06
ENSG00000177508	IRX3	4.22195	1.25719	1.97944e-06	0.000436747
ENSG00000070182	SPTB	4.21798	0.969259	7.80367e-08	4.30454e-05
ENSG00000163958	ZDHHC19	4.21103	0.97243	8.64949e-08	4.67372e-05
ENSG00000011465	DCN	4.16918	2.17321	1.66545e-05	0.00210986
ENSG00000188393	CLEC2A	4.1684	1.62883	8.95796e-06	0.00137098
ENSG00000115850	LCT	4.13396	0.968662	1.30096e-07	6.88911e-05
ENSG00000162692	VCAM1	4.0886	1.34359	4.68575e-06	0.000867584
ENSG00000108702	CCL1	4.08217	1.33016	4.50801e-06	0.000840553
ENSG00000072571	HMMR	4.04558	0.833248	1.11409e-08	7.56355e-06
ENSG00000174358	SLC6A19	4.0365	1.32846	5.11073e-06	0.000914303
ENSG00000112212	TSPO2	4.01068	0.838665	1.71113e-08	1.05362e-05
ENSG00000258114	ENSG00000258114	3.96163	1.40462	8.28049e-06	0.00128212
ENSG00000147614	ATP6V0D2	3.95699	1.49933	1.09029e-05	0.00154373
ENSG00000224739	ENSG00000224739	3.93989	1.09311	1.70003e-06	0.000381454
ENSG00000275585	ENSG00000275585	3.92849	1.27853	5.65054e-06	0.000974665
ENSG00000156298	TSPAN7	3.86993	1.06507	1.77143e-06	0.000394135
ENSG00000188536	HBA2	3.77273	0.959978	8.83386e-07	0.000254233
ENSG00000128040	SPINK2	3.74722	1.1112	4.08717e-06	0.000789898
ENSG00000266830	ENSG00000266830	3.73459	1.8276	2.86353e-05	0.00321261
ENSG00000117650	NEK2	3.73181	0.813394	7.6611e-08	4.30454e-05
ENSG00000253986	ENSG00000253986	3.73137	0.933124	7.6264e-07	0.000237558
ENSG00000181433	SAGE1	3.70116	2.27525	3.56302e-05	0.00372878
ENSG00000260592	ENSG00000260592	3.69642	1.16791	6.77097e-06	0.00112752
ENSG00000126787	DLGAP5	3.69222	0.857464	2.70998e-07	0.000119587
ENSG00000136531	SCN2A	3.66424	1.09891	5.05857e-06	0.000911127
ENSG00000101200	AVP	3.64741	1.45386	2.03648e-05	0.00247339
ENSG00000188175	HEPACAM2	3.63673	1.35883	1.65572e-05	0.00210762
ENSG00000066279	ASPM	3.60179	0.832495	3.00034e-07	0.00013023
ENSG00000151631	AKR1C6P	3.59241	1.03611	4.23195e-06	0.000811952
ENSG00000024526	DEPDC1	3.5877	0.930129	1.54365e-06	0.00036511
ENSG00000182676	PPP1R27	3.56991	0.712453	1.46726e-08	9.24971e-06
ENSG00000271474	ENSG00000271474	3.53176	1.58341	3.2988e-05	0.00350773
ENSG00000168078	PBK	3.52945	0.822095	3.94032e-07	0.00014708
ENSG00000186652	PRG2	3.51451	1.12862	9.81383e-06	0.00146376
ENSG00000206172	HBA1	3.50021	0.998218	4.4808e-06	0.000840553
ENSG00000131747	TOP2A	3.49511	0.820348	4.76762e-07	0.000172921
ENSG00000169607	CKAP2L	3.45651	0.791601	3.42675e-07	0.000138616
ENSG00000137960	GIPC2	3.45361	1.37862	2.71789e-05	0.00310925
ENSG00000205592	MUC19	3.44644	0.980783	4.79566e-06	0.000875687
ENSG00000229557	LINC00379	3.43951	1.79355	4.87243e-05	0.00451074
ENSG00000165449	SLC16A9	3.43944	1.1168	1.16694e-05	0.00162616
ENSG00000117724	CENPF	3.42763	0.826042	8.08253e-07	0.000245978
ENSG00000136542	GALNT5	3.42704	1.08121	1.00926e-05	0.00146944
ENSG00000245688	ENSG00000245688	3.39626	1.14927	1.5379e-05	0.00197665
ENSG00000170312	CDK1	3.38965	0.814559	8.32035e-07	0.000247526
ENSG00000090889	KIF4A	3.3896	0.842929	1.32615e-06	0.000322357
ENSG00000112742	TTK	3.38574	0.776614	4.04227e-07	0.000148649
ENSG00000259130	ENSG00000259130	3.36685	1.23084	2.25513e-05	0.00267753
ENSG00000142609	CFAP74	3.36189	1.65605	5.08477e-05	0.00465846
ENSG00000165480	SKA3	3.36014	0.735135	1.79388e-07	8.96162e-05
ENSG00000224526	HLA-K	3.35921	1.05735	1.10039e-05	0.00154973
ENSG00000259042	ENSG00000259042	3.3575	0.724967	1.38711e-07	7.20125e-05
ENSG00000274736	CCL23	3.33227	1.13966	1.77468e-05	0.00221643
ENSG00000104369	JPH1	3.32801	1.4649	4.27995e-05	0.00416618
ENSG00000112984	KIF20A	3.3192	0.814591	1.26407e-06	0.000321211
ENSG00000104892	KLC3	3.31426	1.45262	4.32252e-05	0.00419221
ENSG00000236320	SLFN14	3.30831	0.730924	2.40133e-07	0.000109621
ENSG00000118193	KIF14	3.30395	0.808351	1.24608e-06	0.000320316
ENSG00000134057	CCNB1	3.29953	0.722353	2.0504e-07	9.69438e-05
ENSG00000177398	UMODL1	3.29942	0.795804	1.03263e-06	0.00027617
ENSG00000165304	MELK	3.29451	0.72051	2.02954e-07	9.69438e-05
ENSG00000169679	BUB1	3.28933	0.771515	6.95916e-07	0.000219405
ENSG00000165731	RET	3.27348	0.751281	5.05148e-07	0.00018074
ENSG00000117399	CDC20	3.27075	0.76438	6.80414e-07	0.000219405
ENSG00000197465	GYPE	3.26641	0.92011	5.82994e-06	0.000995867
ENSG00000126878	AIF1L	3.26549	1.23198	2.94007e-05	0.00325708
ENSG00000133069	TMCC2	3.24898	0.769075	8.60763e-07	0.000253227
ENSG00000140057	AK7	3.24058	0.982817	1.03807e-05	0.00150192
ENSG00000187997	C17orf99	3.23901	0.975712	9.95115e-06	0.00146376
ENSG00000182168	UNC5C	3.23148	0.928232	7.16777e-06	0.00117149
ENSG00000088325	TPX2	3.22525	0.75941	8.28836e-07	0.000247526
ENSG00000064835	POU1F1	3.20029	1.5504	6.32396e-05	0.00548982
ENSG00000180044	C3orf80	3.19683	1.24672	3.64256e-05	0.00376772
ENSG00000142945	KIF2C	3.19046	0.706419	3.13559e-07	0.000133905
ENSG00000259986	ENSG00000259986	3.18009	0.905547	7.22317e-06	0.0011733
ENSG00000265369	PCAT18	3.15693	1.22539	3.78997e-05	0.0038744
ENSG00000128322	IGLL1	3.14759	1.20368	3.64292e-05	0.00376772
ENSG00000263961	C1orf186	3.14044	0.591014	7.60453e-09	5.59292e-06
ENSG00000137673	MMP7	3.13355	1.51322	6.95263e-05	0.00586257
ENSG00000105610	KLF1	3.13191	0.90444	8.61324e-06	0.00132589
ENSG00000089685	BIRC5	3.12747	0.713983	6.02826e-07	0.00019705
ENSG00000184661	CDCA2	3.12639	0.749993	1.28935e-06	0.000321211
ENSG00000029534	ANK1	3.12429	0.952448	1.2637e-05	0.00174265
ENSG00000179300	ZCCHC5	3.10121	1.73208	8.8959e-05	0.0067558
ENSG00000164116	GUCY1A3	3.09843	0.905785	9.86776e-06	0.00146376
ENSG00000184792	OSBP2	3.09773	0.737869	1.22296e-06	0.000317455
ENSG00000114455	HHLA2	3.09316	1.13292	3.33208e-05	0.00351488
ENSG00000171320	ESCO2	3.08371	0.717406	8.8078e-07	0.000254233
ENSG00000187730	GABRD	3.06924	1.62201	8.82614e-05	0.0067534
ENSG00000129951	PLPPR3	3.06692	0.692003	5.49293e-07	0.000188878
ENSG00000228626	ENSG00000228626	3.06658	1.1941	4.33935e-05	0.00419317
ENSG00000123485	HJURP	3.06619	0.717044	9.82279e-07	0.000268122
ENSG00000100526	CDKN3	3.05491	0.690894	5.83545e-07	0.000193984
ENSG00000138180	CEP55	3.05377	0.783188	3.30304e-06	0.000662534
ENSG00000137807	KIF23	3.05126	0.685823	5.27892e-07	0.00018636
ENSG00000158402	CDC25C	3.04667	0.668679	3.45532e-07	0.000138616
ENSG00000055118	KCNH2	3.04435	0.816579	5.26354e-06	0.000935321
ENSG00000109805	NCAPG	3.04352	0.737343	1.68648e-06	0.000381454
ENSG00000115163	CENPA	3.04077	0.773711	3.0857e-06	0.000623665
ENSG00000125878	TCF15	3.02665	1.46287	8.16763e-05	0.00643614
ENSG00000157456	CCNB2	3.02624	0.708156	1.05897e-06	0.000280384
ENSG00000086506	HBQ1	3.02023	0.906152	1.31059e-05	0.00179795
ENSG00000121621	KIF18A	3.01762	0.699156	9.21888e-07	0.000256935
ENSG00000172889	EGFL7	2.99524	0.910069	1.46945e-05	0.00193565
ENSG00000227674	LINC00355	2.98909	2.5636	8.29997e-05	0.00648778
ENSG00000174371	EXO1	2.98405	0.770039	3.90312e-06	0.000769758
ENSG00000137804	NUSAP1	2.98303	0.688133	9.10307e-07	0.000256935
ENSG00000121152	NCAPH	2.9823	0.69066	9.69017e-07	0.000267257
ENSG00000001617	SEMA3F	2.97491	0.814828	6.98767e-06	0.00115054
ENSG00000185198	PRSS57	2.96862	0.884133	1.33406e-05	0.00182072
ENSG00000156970	BUB1B	2.96818	0.788749	5.3565e-06	0.000939233
ENSG00000054598	FOXC1	2.96773	1.27293	6.71021e-05	0.00572322
ENSG00000011426	ANLN	2.96036	0.837477	9.2887e-06	0.00141343
ENSG00000065328	MCM10	2.95495	0.760007	3.92482e-06	0.000769758
ENSG00000047597	XK	2.95382	0.695382	1.29809e-06	0.000321211
ENSG00000077152	UBE2T	2.94196	0.655376	5.41864e-07	0.000188775
ENSG00000143479	DYRK3	2.93291	0.700461	1.64409e-06	0.000377073
ENSG00000138587	MNS1	2.92777	0.716525	2.28946e-06	0.000496868
ENSG00000183010	PYCR1	2.92552	0.696417	1.58835e-06	0.000368994
ENSG00000164879	CA3	2.91524	1.03725	3.72266e-05	0.00383464
ENSG00000247775	SNCA-AS1	2.90886	1.47278	0.000105812	0.00767557
ENSG00000169224	GCSAML	2.89739	0.869552	1.5342e-05	0.00197665
ENSG00000134201	GSTM5	2.89263	1.18592	6.48822e-05	0.00559572
ENSG00000171944	OR52A5	2.87018	1.88742	0.000138898	0.00940564
ENSG00000122592	HOXA7	2.86919	1.14389	6.10306e-05	0.00531548
ENSG00000171502	COL24A1	2.86538	0.673839	1.45766e-06	0.000350859
ENSG00000094804	CDC6	2.85764	0.675535	1.58875e-06	0.000368994
ENSG00000151012	SLC7A11	2.85499	0.88322	1.95427e-05	0.00239551
ENSG00000138722	MMRN1	2.84995	1.0593	4.83477e-05	0.00449159
ENSG00000183742	MACC1	2.84368	0.695802	2.56716e-06	0.000543766
ENSG00000162878	PKDCC	2.83897	1.00337	3.9672e-05	0.0039939
ENSG00000234147	ENSG00000234147	2.82886	1.25368	8.85082e-05	0.0067534
ENSG00000157703	SVOPL	2.82854	0.765659	7.59437e-06	0.0012113
ENSG00000249790	ENSG00000249790	2.81867	0.924876	2.84036e-05	0.00320018
ENSG00000188659	SAXO2	2.813	0.941412	3.16327e-05	0.00340463
ENSG00000253414	ENSG00000253414	2.81153	1.19709	8.09047e-05	0.00641352
ENSG00000230453	ANKRD18B	2.80476	0.607029	3.94404e-07	0.00014708
ENSG00000183111	ARHGEF37	2.80456	0.989755	4.10473e-05	0.00404019
ENSG00000197721	CR1L	2.79831	0.760863	8.18733e-06	0.00127515
ENSG00000091972	CD200	2.79801	0.787528	1.08942e-05	0.00154373
ENSG00000151725	CENPU	2.78575	0.646067	1.32707e-06	0.000322357
ENSG00000112936	C7	2.78106	2.19094	0.000140869	0.00949057
ENSG00000118473	SGIP1	2.77577	0.843715	1.91893e-05	0.00237418
ENSG00000076382	SPAG5	2.76888	0.673832	2.64407e-06	0.000555611
ENSG00000163827	LRRC2	2.76655	0.955233	3.88001e-05	0.00393606
ENSG00000145423	SFRP2	2.75192	1.21145	9.61086e-05	0.00713719
ENSG00000129244	ATP1B2	2.74344	1.30916	0.000119114	0.00834332
ENSG00000139734	DIAPH3	2.74277	0.83122	1.95251e-05	0.00239551
ENSG00000251002	ENSG00000251002	2.74225	0.573668	2.17411e-07	0.000100989
ENSG00000229847	EMX2OS	2.74205	1.97082	0.000168486	0.0109338
ENSG00000109674	NEIL3	2.74093	0.840085	2.10006e-05	0.00253896
ENSG00000187244	BCAM	2.73967	0.844205	2.17331e-05	0.00260375
ENSG00000225329	LHFPL3-AS2	2.73683	0.946119	4.03357e-05	0.00399988
ENSG00000169247	SH3TC2	2.73368	0.964951	4.45383e-05	0.00424801
ENSG00000100558	PLEK2	2.7265	0.876377	2.81669e-05	0.00318707
ENSG00000153002	CPB1	2.68493	1.26834	0.000125793	0.00869617
ENSG00000256995	ENSG00000256995	2.6812	1.92775	0.000188851	0.0120915
ENSG00000270885	RASL10B	2.67638	1.15816	0.00010054	0.00737082
ENSG00000129173	E2F8	2.67175	0.759015	1.34247e-05	0.0018228
ENSG00000154917	RAB6B	2.65339	0.724343	9.93291e-06	0.00146376
ENSG00000136982	DSCC1	2.65032	0.774903	1.6911e-05	0.00212205
ENSG00000087586	AURKA	2.64667	0.665243	4.47938e-06	0.000840553
ENSG00000250722	SEPP1	2.63594	0.858678	3.32567e-05	0.00351488
ENSG00000162873	KLHDC8A	2.6309	1.63567	0.000207167	0.0130289
ENSG00000143228	NUF2	2.63086	0.74854	1.41449e-05	0.00188537
ENSG00000122952	ZWINT	2.6219	0.671985	5.66901e-06	0.000974665
ENSG00000268119	ENSG00000268119	2.61949	0.949803	5.66084e-05	0.00504654
ENSG00000138778	CENPE	2.6142	0.819872	2.74411e-05	0.00311827
ENSG00000224177	LINC00570	2.61419	2.00961	0.00020212	0.0127722
ENSG00000253619	ENSG00000253619	2.61227	1.3185	0.000160561	0.01059
ENSG00000226666	HSPA9P1	2.61159	1.66339	0.000216688	0.0133424
ENSG00000106006	HOXA6	2.60344	1.15179	0.000117077	0.00824696
ENSG00000143476	DTL	2.60209	0.832772	3.11796e-05	0.00339729
ENSG00000185271	KLHL33	2.59385	0.880073	4.27384e-05	0.00416618
ENSG00000093009	CDC45	2.59181	0.703932	1.01008e-05	0.00146944
ENSG00000165323	FAT3	2.5894	1.95458	0.000216399	0.0133424
ENSG00000167900	TK1	2.58745	0.641548	4.08239e-06	0.000789898
ENSG00000145386	CCNA2	2.58451	0.656065	5.3198e-06	0.000939016
ENSG00000128268	MGAT3	2.58424	0.576162	9.13854e-07	0.000256935
ENSG00000100448	CTSG	2.58409	1.04985	9.12554e-05	0.00689304
ENSG00000175063	UBE2C	2.58213	0.730393	1.41703e-05	0.00188537
ENSG00000179399	GPC5	2.58148	1.44991	0.00020197	0.0127722
ENSG00000231007	CDC20P1	2.57913	1.18631	0.00013434	0.00919321
ENSG00000066735	KIF26A	2.56933	1.1163	0.000115413	0.00817055
ENSG00000071539	TRIP13	2.5672	0.644151	4.76859e-06	0.000875687
ENSG00000119326	CTNNAL1	2.5554	0.792549	2.71112e-05	0.00310925
ENSG00000215378	DEFT1P	2.55337	1.57814	0.000234264	0.0140968
ENSG00000006042	TMEM98	2.54381	1.59057	0.000239965	0.0143098
ENSG00000240661	ENSG00000240661	2.54374	2.06868	0.000215712	0.0133424
ENSG00000138160	KIF11	2.54105	0.761644	2.21461e-05	0.00264127
ENSG00000257698	ENSG00000257698	2.5315	0.641006	5.44899e-06	0.000949163
ENSG00000162062	C16orf59	2.53043	0.600165	2.48138e-06	0.000534143
ENSG00000123473	STIL	2.52822	0.664019	7.90602e-06	0.001246
ENSG00000211688	TRGJP2	2.51429	0.449839	4.88191e-09	3.80171e-06
ENSG00000166803	KIAA0101	2.51049	0.76777	2.5854e-05	0.00301558
ENSG00000050767	COL23A1	2.50987	0.65326	7.36332e-06	0.00118157
ENSG00000234232	ENSG00000234232	2.5078	0.768527	2.62459e-05	0.00304786
ENSG00000123975	CKS2	2.49724	0.624602	4.91392e-06	0.000891135
ENSG00000244040	IL12A-AS1	2.49224	1.29114	0.000198578	0.0126085
ENSG00000147145	LPAR4	2.48918	0.998617	9.62336e-05	0.00713719
ENSG00000161973	CCDC42	2.48536	0.865743	5.36033e-05	0.00482739
ENSG00000131153	GINS2	2.48407	0.763453	2.72443e-05	0.00310925
ENSG00000035499	DEPDC1B	2.48389	0.834032	4.4792e-05	0.00425074
ENSG00000175497	DPP10	2.47868	1.66709	0.000277107	0.0157108
ENSG00000198554	WDHD1	2.47197	0.658363	9.43767e-06	0.00142789
ENSG00000135451	TROAP	2.46787	0.822619	4.37152e-05	0.0042089
ENSG00000102384	CENPI	2.45154	0.631681	6.99612e-06	0.00115054
ENSG00000095637	SORBS1	2.45153	0.655518	9.94116e-06	0.00146376
ENSG00000274139	ENSG00000274139	2.45151	2.0613	0.000247557	0.0145981
ENSG00000136492	BRIP1	2.44854	0.905646	7.24844e-05	0.0059974
ENSG00000277909	SPC25	2.44576	1.55175	0.000284323	0.0160478
ENSG00000086289	EPDR1	2.44332	0.712887	1.9962e-05	0.00243564
ENSG00000148773	MKI67	2.44077	0.851737	5.61265e-05	0.00502048
ENSG00000146670	CDCA5	2.43857	0.575082	2.50576e-06	0.00053504
ENSG00000260244	ENSG00000260244	2.43715	1.10405	0.000151281	0.010064
ENSG00000100012	SEC14L3	2.43404	1.28133	0.000221188	0.0135298
ENSG00000110693	SOX6	2.43219	0.908747	7.6732e-05	0.00623201
ENSG00000130513	GDF15	2.42906	0.792442	4.02026e-05	0.00399988
ENSG00000104267	CA2	2.42057	0.927578	8.60048e-05	0.00661962
ENSG00000188582	PAQR9	2.41923	1.66824	0.000308896	0.0169744
ENSG00000106327	TFR2	2.41908	0.65059	1.07223e-05	0.00153457
ENSG00000158715	SLC45A3	2.41614	0.552755	1.65202e-06	0.000377073
ENSG00000164611	PTTG1	2.41399	0.760822	3.34544e-05	0.00351496
ENSG00000100479	POLE2	2.41139	0.727016	2.54918e-05	0.00298649
ENSG00000108309	RUNDC3A	2.4089	0.667019	1.38049e-05	0.00185956
ENSG00000127564	PKMYT1	2.40571	0.651238	1.14593e-05	0.00160533
ENSG00000227630	LINC01132	2.40238	0.656094	1.23794e-05	0.00171606
ENSG00000111247	RAD51AP1	2.40151	0.664731	1.38359e-05	0.00185956
ENSG00000161682	FAM171A2	2.39853	0.80369	4.74112e-05	0.00445144
ENSG00000134376	CRB1	2.3974	0.566783	2.68481e-06	0.00055973
ENSG00000230490	ENSG00000230490	2.39483	1.31987	0.000254453	0.0148395
ENSG00000276600	RAB7B	2.38621	0.912792	8.79141e-05	0.00674696
ENSG00000145850	TIMD4	2.38496	0.870333	7.20554e-05	0.0059806
ENSG00000172379	ARNT2	2.3832	1.59922	0.000326059	0.0173704
ENSG00000173207	CKS1B	2.38026	0.616038	7.71246e-06	0.00122277
ENSG00000169397	RNASE3	2.37948	0.981759	0.000118044	0.00829032
ENSG00000166851	PLK1	2.36887	0.609724	7.35949e-06	0.00118157
ENSG00000198452	OR14L1P	2.36587	1.44352	0.000309524	0.0169744
ENSG00000168754	FAM178B	2.36551	1.31555	0.000268853	0.0153746
ENSG00000072274	TFRC	2.36521	0.549784	2.18066e-06	0.000477168
ENSG00000117632	STMN1	2.36444	0.790455	4.80129e-05	0.00447619
ENSG00000128578	STRIP2	2.35597	0.7759	4.46028e-05	0.00424801
ENSG00000040608	RTN4R	2.35521	0.769618	4.27755e-05	0.00416618
ENSG00000080986	NDC80	2.35259	0.77957	4.62018e-05	0.00436888
ENSG00000177694	NAALADL2	2.35246	1.01381	0.000140631	0.00949057
ENSG00000136842	TMOD1	2.35128	0.840224	6.72251e-05	0.00572322
ENSG00000176842	IRX5	2.34248	1.43094	0.000320835	0.0171958
ENSG00000249797	ENSG00000249797	2.34153	1.48334	0.000334602	0.0176831
ENSG00000142731	PLK4	2.33681	0.715627	2.95983e-05	0.0032653
ENSG00000130751	NPAS1	2.33587	0.647222	1.45597e-05	0.00192748
ENSG00000121211	MND1	2.33062	1.04092	0.000161188	0.01059
ENSG00000006747	SCIN	2.32406	1.30179	0.000287451	0.0161589
ENSG00000005189	ENSG00000005189	2.31597	0.466546	1.6202e-07	8.24962e-05
ENSG00000185614	FAM212A	2.31432	0.861926	8.30667e-05	0.00648778
ENSG00000102145	GATA1	2.31285	0.708498	3.00839e-05	0.00329146
ENSG00000235109	ZSCAN31	2.3128	0.70558	2.93153e-05	0.00325708
ENSG00000161888	SPC24	2.30992	0.776839	5.13537e-05	0.00468859
ENSG00000175449	RFESD	2.3097	0.846728	7.77553e-05	0.00625753
ENSG00000211692	TRGJP1	2.30746	0.649425	1.67423e-05	0.00211088
ENSG00000128422	KRT17	2.3031	1.19671	0.000251651	0.014743
ENSG00000176076	KCNE5	2.30138	1.1184	0.000212699	0.0132605
ENSG00000254670	ENSG00000254670	2.3005	1.85418	0.000361454	0.0186918
ENSG00000166793	YPEL4	2.29623	0.83599	7.60826e-05	0.0062174
ENSG00000169752	NRG4	2.29246	0.871294	9.20071e-05	0.00691047
ENSG00000144406	UNC80	2.2879	0.910403	0.000111183	0.00797774
ENSG00000226819	MEIS1-AS3	2.28208	1.61594	0.00039474	0.0199351
ENSG00000127863	TNFRSF19	2.28112	0.826151	7.50425e-05	0.00615139
ENSG00000173988	LRRC63	2.27757	0.536912	2.82171e-06	0.000581647
ENSG00000127325	BEST3	2.27721	1.29354	0.000313174	0.0170265
ENSG00000149554	CHEK1	2.27125	0.679254	2.63611e-05	0.00304788
ENSG00000186185	KIF18B	2.26371	0.923942	0.000124805	0.00867311
ENSG00000211691	TRGJP	2.26228	1.16828	0.000259396	0.0150614
ENSG00000211664	IGLV2-18	2.26216	0.809377	7.17938e-05	0.0059806
ENSG00000139618	BRCA2	2.25914	0.583218	8.09734e-06	0.0012686
ENSG00000186871	ERCC6L	2.25723	0.774828	5.88742e-05	0.00519604
ENSG00000110492	MDK	2.25622	0.798667	6.85003e-05	0.00579451
ENSG00000213973	ZNF99	2.24288	1.61524	0.000424168	0.0207976
ENSG00000265060	PPY2P	2.24267	1.86005	0.000394661	0.0199351
ENSG00000176912	TYMSOS	2.24164	0.961332	0.000151963	0.010084
ENSG00000154188	ANGPT1	2.23908	1.11914	0.000244384	0.0144755
ENSG00000120327	PCDHB14	2.23318	1.39742	0.000387385	0.0197246
ENSG00000185480	PARPBP	2.23301	0.623582	1.63615e-05	0.00209277
ENSG00000264066	ENSG00000264066	2.23271	1.5584	0.000427473	0.0209209
ENSG00000213160	KLHL23	2.23255	0.859341	0.000101054	0.00737082
ENSG00000262075	ENSG00000262075	2.22612	1.69691	0.000435399	0.0210751
ENSG00000061918	GUCY1B3	2.22454	0.760063	5.85499e-05	0.0051847
ENSG00000171848	RRM2	2.21748	0.673362	2.98948e-05	0.00328434
ENSG00000253293	HOXA10	2.2133	0.681664	3.27635e-05	0.0034979
ENSG00000141338	ABCA8	2.21235	1.77249	0.000435108	0.0210751
ENSG00000172738	TMEM217	2.21071	0.7529	5.80011e-05	0.00515334
ENSG00000176890	TYMS	2.20904	0.676204	3.15854e-05	0.00340463
ENSG00000091879	ANGPT2	2.20707	0.689429	3.58473e-05	0.00373673
ENSG00000051341	POLQ	2.20659	0.970097	0.00017017	0.0110161
ENSG00000117586	TNFSF4	2.20457	0.73729	5.28992e-05	0.00478826
ENSG00000258573	ENSG00000258573	2.20372	1.84586	0.000423496	0.0207976
ENSG00000237721	ENSG00000237721	2.1991	0.726304	4.95747e-05	0.00457348
ENSG00000237311	ENSG00000237311	2.18984	0.915825	0.000144166	0.00968803
ENSG00000249923	ENSG00000249923	2.18798	1.42015	0.000432416	0.0210461
ENSG00000205436	EXOC3L4	2.1861	1.10229	0.000263473	0.0151651
ENSG00000225792	ENSG00000225792	2.17956	0.887962	0.00013141	0.00906082
ENSG00000163535	SGOL2	2.17793	0.754194	6.41533e-05	0.00555094
ENSG00000003436	TFPI	2.17773	1.10245	0.000268456	0.0153746
ENSG00000137825	ITPKA	2.17517	1.02899	0.000221263	0.0135298
ENSG00000167513	CDT1	2.15849	0.791363	8.51832e-05	0.00659472
ENSG00000197444	OGDHL	2.15816	1.84777	0.000454053	0.0217789
ENSG00000169255	B3GALNT1	2.15738	0.805278	9.24457e-05	0.00691047
ENSG00000076003	MCM6	2.15651	0.678157	3.81078e-05	0.0038807
ENSG00000172995	ARPP21	2.14206	1.0322	0.000240561	0.0143131
ENSG00000117519	CNN3	2.13901	1.40779	0.000471823	0.0224
ENSG00000253483	ENSG00000253483	2.13795	1.28146	0.000410977	0.020531
ENSG00000109084	TMEM97	2.13506	0.885654	0.000144821	0.00970743
ENSG00000263080	ENSG00000263080	2.1345	0.759972	7.50336e-05	0.00615139
ENSG00000164109	MAD2L1	2.13431	0.815591	0.000103713	0.00754395
ENSG00000111665	CDCA3	2.13208	0.701452	4.99088e-05	0.00458832
ENSG00000181577	C6orf223	2.12636	1.24834	0.000400737	0.0201334
ENSG00000186792	HYAL3	2.12461	0.622932	2.44397e-05	0.00287596
ENSG00000185518	SV2B	2.1199	1.44052	0.000502099	0.0232333
ENSG00000120669	SOHLH2	2.11976	1.23127	0.000395284	0.0199351
ENSG00000129810	SGOL1	2.11535	0.756465	7.72655e-05	0.00625614
ENSG00000268433	ENSG00000268433	2.11299	0.859045	0.000135605	0.00922984
ENSG00000169385	RNASE2	2.11285	0.670527	4.08525e-05	0.00403602
ENSG00000128641	MYO1B	2.1126	1.10476	0.000311166	0.0169744
ENSG00000134690	CDCA8	2.10727	0.594546	1.85207e-05	0.00230222
ENSG00000253818	IGLV1-41	2.1062	1.66859	0.000540143	0.0244051
ENSG00000142949	PTPRF	2.09638	1.3158	0.000468341	0.0223428
ENSG00000154920	EME1	2.09473	0.691655	5.15628e-05	0.00469151
ENSG00000186193	SAPCD2	2.08761	0.573834	1.51251e-05	0.00196307
ENSG00000135476	ESPL1	2.07674	0.802408	0.000111784	0.0079943
ENSG00000129538	RNASE1	2.07562	1.33043	0.000497079	0.0231674
ENSG00000075218	GTSE1	2.07381	0.805558	0.000114525	0.00812941
ENSG00000229267	ENSG00000229267	2.06282	1.26569	0.000469555	0.0223605
ENSG00000228413	ENSG00000228413	2.05819	1.04694	0.000302111	0.0168674
ENSG00000085840	ORC1	2.05693	0.801827	0.000117115	0.00824696
ENSG00000197275	RAD54B	2.04982	0.665158	4.73081e-05	0.00445144
ENSG00000166741	NNMT	2.04867	1.42848	0.000572879	0.0254499
ENSG00000078399	HOXA9	2.04835	0.731376	7.856e-05	0.00628409
ENSG00000100162	CENPM	2.04801	0.771095	0.00010085	0.00737082
ENSG00000197582	GPX1P1	2.04445	1.25088	0.000477286	0.022526
ENSG00000272070	ENSG00000272070	2.04257	1.17616	0.000421699	0.0207844
ENSG00000145777	TSLP	2.03526	1.16742	0.000421113	0.0207844
ENSG00000256797	KLRF2	2.0316	2.12	0.000391034	0.0198722
ENSG00000234373	SNX18P7	2.03047	1.4781	0.000609996	0.0268067
ENSG00000274148	LILRA6	2.02571	1.42664	0.000598596	0.0264592
ENSG00000236283	ENSG00000236283	2.02159	1.05337	0.000333211	0.0176449
ENSG00000198829	SUCNR1	2.01422	1.07016	0.000353876	0.0183405
ENSG00000136315	ENSG00000136315	2.00988	0.884984	0.000194143	0.0123566
ENSG00000101057	MYBL2	2.00986	0.770331	0.000110679	0.00796316
ENSG00000171401	KRT13	2.00425	1.6044	0.000653953	0.0282427
ENSG00000211669	IGLV3-10	1.98788	1.11396	0.000416415	0.0206856
ENSG00000220515	PGAM1P10	1.98538	0.869338	0.000192432	0.0122771
ENSG00000118777	ABCG2	1.98478	1.26134	0.000548711	0.0245824
ENSG00000130600	H19	1.98406	1.25712	0.000546226	0.0245126
ENSG00000118513	MYB	1.98277	0.830412	0.000162263	0.0106343
ENSG00000205300	ENSG00000205300	1.98214	1.00615	0.000317833	0.017151
ENSG00000148488	ST8SIA6	1.97794	0.727975	9.26546e-05	0.00691047
ENSG00000101306	MYLK2	1.97336	1.40856	0.000655613	0.0282427
ENSG00000278965	ENSG00000278965	1.9732	0.845203	0.000177919	0.0114896
ENSG00000143995	MEIS1	1.96754	0.943835	0.000268036	0.0153746
ENSG00000253187	HOXA10-AS	1.96383	0.985837	0.00031095	0.0169744
ENSG00000039068	CDH1	1.96157	1.27321	0.000585294	0.0259144
ENSG00000204682	CASC10	1.96011	1.78219	0.000648475	0.0280924
ENSG00000107130	NCS1	1.94997	1.3829	0.00067376	0.0287728
ENSG00000119333	WDR34	1.94607	0.612977	4.01284e-05	0.00399988
ENSG00000105997	HOXA3	1.92674	1.03165	0.000386766	0.0197246
ENSG00000161800	RACGAP1	1.9242	0.670572	7.11556e-05	0.00596199
ENSG00000146410	MTFR2	1.92333	0.695649	8.59361e-05	0.00661962
ENSG00000233844	KCNQ5-IT1	1.91904	1.10838	0.000477082	0.022526
ENSG00000160951	PTGER1	1.91635	1.60069	0.000765495	0.0314233
ENSG00000282024	ENSG00000282024	1.91415	1.35681	0.000708147	0.0300474
ENSG00000130203	APOE	1.90886	1.23254	0.000616175	0.0270107
ENSG00000137812	CASC5	1.90702	0.888031	0.000249471	0.0146783
ENSG00000251692	PTX4	1.90626	1.16863	0.000555543	0.0247937
ENSG00000148053	NTRK2	1.90446	0.815364	0.00018198	0.0116949
ENSG00000140525	FANCI	1.90037	0.697578	9.26015e-05	0.00691047
ENSG00000104147	OIP5	1.89953	0.788907	0.000161107	0.01059
ENSG00000103257	SLC7A5	1.89914	0.672759	7.75432e-05	0.00625753
ENSG00000188585	LINC00083	1.89498	1.60872	0.000793553	0.0320288
ENSG00000165023	DIRAS2	1.8925	1.12015	0.000518581	0.0237416
ENSG00000237470	DCLRE1CP1	1.89232	1.60493	0.00079803	0.0321534
ENSG00000041353	RAB27B	1.8874	0.879047	0.000251683	0.014743
ENSG00000112029	FBXO5	1.88291	0.646387	6.57624e-05	0.00563493
ENSG00000225506	CYP4A22-AS1	1.88132	1.31053	0.000722857	0.0303795
ENSG00000159650	UROC1	1.87651	1.43086	0.000803933	0.0322424
ENSG00000102362	SYTL4	1.87063	1.00679	0.000407747	0.0204468
ENSG00000156802	ATAD2	1.86723	0.73894	0.000131779	0.00906264
ENSG00000117411	B4GALT2	1.86346	0.630688	6.07957e-05	0.0053125
ENSG00000168496	FEN1	1.85951	0.69117	9.86179e-05	0.00727328
ENSG00000243064	ABCC13	1.85649	1.35029	0.000791011	0.0320288
ENSG00000163106	HPGDS	1.85595	1.03756	0.000459368	0.021994
ENSG00000164045	CDC25A	1.84647	0.932107	0.000338157	0.0177646
ENSG00000163507	KIAA1524	1.84457	0.698805	0.000108067	0.00781771
ENSG00000237819	ENSG00000237819	1.84448	1.45442	0.000864472	0.0338589
ENSG00000171241	SHCBP1	1.836	0.811229	0.00020988	0.0131371
ENSG00000133101	CCNA1	1.83244	1.15043	0.000628282	0.0274505
ENSG00000266074	BAHCC1	1.83203	0.908106	0.000320162	0.0171946
ENSG00000131462	TUBG1	1.81833	0.554294	3.19872e-05	0.00342885
ENSG00000277481	PKD1L3	1.81607	0.925605	0.000353967	0.0183405
ENSG00000095932	SMIM24	1.81607	1.23136	0.000747581	0.030869
ENSG00000105948	TTC26	1.80689	0.454896	6.56371e-06	0.00109992
ENSG00000223930	ENSG00000223930	1.805	1.36971	0.000891565	0.0347147
ENSG00000196584	XRCC2	1.80424	0.844226	0.000263283	0.0151651
ENSG00000154269	ENPP3	1.79438	1.34067	0.000889641	0.0346908
ENSG00000131094	C1QL1	1.79276	1.24876	0.000804935	0.0322424
ENSG00000211689	TRGC1	1.79178	0.615342	6.51976e-05	0.00560467
ENSG00000076248	UNG	1.78751	0.581233	4.76186e-05	0.00445511
ENSG00000136378	ADAMTS7	1.78095	0.883276	0.000327012	0.0173862
ENSG00000188130	MAPK12	1.7755	0.806571	0.000236786	0.0141841
ENSG00000005187	ACSM3	1.77303	0.795344	0.000225436	0.0136614
ENSG00000134193	REG4	1.77284	1.81616	0.000821306	0.0326512
ENSG00000198835	GJC2	1.77191	1.16262	0.00073257	0.0305453
ENSG00000132646	PCNA	1.76772	0.705384	0.000137299	0.00932116
ENSG00000233101	HOXB-AS3	1.7668	1.8845	0.000752997	0.0310064
ENSG00000256269	HMBS	1.76473	0.862157	0.000311575	0.0169744
ENSG00000152583	SPARCL1	1.757	1.50067	0.00103087	0.0381049
ENSG00000167889	MGAT5B	1.75608	1.53297	0.00103169	0.0381049
ENSG00000123219	CENPK	1.74931	0.824209	0.000273625	0.0155801
ENSG00000274253	ENSG00000274253	1.74643	1.22836	0.00086249	0.0338313
ENSG00000070081	NUCB2	1.73196	0.665376	0.0001145	0.00812941
ENSG00000012048	BRCA1	1.73072	0.765501	0.000213866	0.0132923
ENSG00000226562	CYP4F26P	1.72812	1.23548	0.000905864	0.0351165
ENSG00000265916	ENSG00000265916	1.72643	1.10845	0.000725441	0.0303981
ENSG00000065320	NTN1	1.72526	1.30637	0.00099257	0.037277
ENSG00000105205	CLC	1.72221	0.986687	0.000534902	0.024251
ENSG00000119636	BBOF1	1.71211	0.769471	0.0002284	0.0137753
ENSG00000133477	FAM83F	1.71131	0.853462	0.000340056	0.0177938
ENSG00000189058	APOD	1.71002	1.69357	0.00102751	0.0381049
ENSG00000146918	NCAPG2	1.70862	0.70666	0.000160475	0.01059
ENSG00000188610	FAM72B	1.7059	1.05375	0.000667892	0.0286145
ENSG00000245614	DDX11-AS1	1.70535	0.664559	0.000121935	0.00849598
ENSG00000145335	SNCA	1.69746	0.934667	0.000478486	0.0225425
ENSG00000122862	SRGN	1.67954	0.510221	2.92784e-05	0.00325708
ENSG00000153721	CNKSR3	1.67927	0.75234	0.000225479	0.0136614
ENSG00000114805	PLCH1	1.67751	1.17	0.000910968	0.0352627
ENSG00000281189	GHET1	1.67603	0.868591	0.00039293	0.0199303
ENSG00000214018	RRM2P3	1.67308	0.912299	0.000467647	0.0223428
ENSG00000164087	POC1A	1.66954	0.52666	3.73659e-05	0.00383464
ENSG00000066926	FECH	1.66902	0.708379	0.000178959	0.0115287
ENSG00000119411	BSPRY	1.66413	0.893796	0.000445798	0.0214607
ENSG00000167325	RRM1	1.66047	0.733933	0.000212853	0.0132605
ENSG00000182481	KPNA2	1.65884	0.713223	0.000189065	0.0120915
ENSG00000003096	KLHL13	1.65867	1.10183	0.000830617	0.0329535
ENSG00000121005	CRISPLD1	1.65837	1.27727	0.0011068	0.039601
ENSG00000152689	RASGRP3	1.65714	0.691345	0.000165443	0.0107627
ENSG00000163637	PRICKLE2	1.65451	1.16458	0.000948819	0.036282
ENSG00000255189	GLYATL1P1	1.6544	1.16575	0.000951002	0.036282
ENSG00000185760	KCNQ5	1.65238	0.631891	0.000109516	0.00790099
ENSG00000226823	ENSG00000226823	1.65227	0.927182	0.000517234	0.0237345
ENSG00000198901	PRC1	1.6521	0.801467	0.000309412	0.0169744
ENSG00000132874	SLC14A2	1.64984	0.780977	0.000281316	0.0159154
ENSG00000104341	LAPTM4B	1.64663	1.06234	0.000779094	0.0316867
ENSG00000139329	LUM	1.64416	1.60101	0.00122532	0.0422433
ENSG00000128849	CGNL1	1.64373	1.32262	0.00119301	0.0416171
ENSG00000130821	SLC6A8	1.64228	0.970579	0.000610509	0.0268067
ENSG00000130768	SMPDL3B	1.64185	0.8112	0.000331924	0.017612
ENSG00000204740	MALRD1	1.63983	1.79028	0.00101072	0.0379049
ENSG00000236663	FRGCA	1.63827	1.66844	0.0011736	0.0412113
ENSG00000230615	ENSG00000230615	1.63694	1.00766	0.000689838	0.0293176
ENSG00000197299	BLM	1.63084	0.651641	0.000134524	0.00919321
ENSG00000224091	ENSG00000224091	1.62985	1.67826	0.00117732	0.0412872
ENSG00000106537	TSPAN13	1.62085	0.764274	0.000276781	0.0157108
ENSG00000137403	HLA-F	1.62049	1.6952	0.00117253	0.0412113
ENSG00000180592	SKIDA1	1.61619	1.09253	0.000894969	0.034796
ENSG00000104738	MCM4	1.61333	0.774454	0.000297082	0.0166297
ENSG00000172818	OVOL1	1.61148	0.970917	0.000656012	0.0282427
ENSG00000137699	TRIM29	1.59989	1.78339	0.00107256	0.0389551
ENSG00000092853	CLSPN	1.59556	0.881537	0.000499209	0.0231887
ENSG00000134871	COL4A2	1.59403	1.27601	0.00126666	0.0428401
ENSG00000140284	SLC27A2	1.58585	0.904217	0.000556235	0.0247937
ENSG00000136824	SMC2	1.58561	0.802437	0.000364293	0.0187755
ENSG00000118849	RARRES1	1.58465	1.23536	0.00123198	0.0424176
ENSG00000186889	TMEM17	1.58293	0.80437	0.000369997	0.0189659
ENSG00000196139	AKR1C3	1.58098	0.832525	0.00042233	0.0207844
ENSG00000019549	SNAI2	1.5782	1.89246	0.000905439	0.0351165
ENSG00000108924	HLF	1.57696	1.18599	0.00116675	0.0411044
ENSG00000215417	MIR17HG	1.5768	0.770538	0.000318056	0.017151
ENSG00000233723	LINC01122	1.57348	1.41282	0.00144544	0.0469582
ENSG00000007062	PROM1	1.57299	1.38914	0.00143592	0.0469582
ENSG00000099256	PRTFDC1	1.57196	1.03486	0.000861726	0.0338313
ENSG00000085831	TTC39A	1.56864	0.729892	0.000260387	0.0150859
ENSG00000206306	HLA-DRB1	1.56688	1.34706	0.00142337	0.0466996
ENSG00000242244	ATP5G1P3	1.56607	1.3717	0.00144513	0.0469582
ENSG00000147465	STAR	1.56596	0.756346	0.000303229	0.0168674
ENSG00000075213	SEMA3A	1.56333	1.11361	0.00105474	0.0386793
ENSG00000167994	RAB3IL1	1.5617	1.20208	0.00123693	0.0424776
ENSG00000253853	ENSG00000253853	1.5609	1.56361	0.00144128	0.0469582
ENSG00000170629	DPY19L2P2	1.55749	0.550144	6.81052e-05	0.00577956
ENSG00000265763	ZNF488	1.55503	1.20843	0.0012669	0.0428401
ENSG00000111206	FOXM1	1.55382	0.858453	0.000502802	0.0232333
ENSG00000226806	ENSG00000226806	1.54664	1.58202	0.00145829	0.0472595
ENSG00000166126	AMN	1.54593	1.1021	0.00107139	0.0389551
ENSG00000088882	CPXM1	1.54461	1.23859	0.00134953	0.0447762
ENSG00000222881	ENSG00000222881	1.53779	1.3959	0.00154388	0.0493975
ENSG00000040275	SPDL1	1.53774	0.74544	0.000306409	0.0169744
ENSG00000251303	CAB39P1	1.53625	1.70479	0.00130294	0.0438349
ENSG00000092470	WDR76	1.52766	0.764132	0.000346896	0.0180803
ENSG00000272168	CASC15	1.52706	1.12105	0.00116269	0.041101
ENSG00000053747	LAMA3	1.5248	1.24991	0.00142824	0.0468013
ENSG00000087495	PHACTR3	1.51291	1.09886	0.00114782	0.0406294
ENSG00000240990	HOXA11-AS	1.51152	1.99593	0.00075786	0.0311582
ENSG00000153044	CENPH	1.50352	0.823712	0.000489707	0.0230301
ENSG00000247151	CSTF3-AS1	1.501	0.9298	0.000744512	0.0308421
ENSG00000255446	ENSG00000255446	1.49843	1.23055	0.00147852	0.0477401
ENSG00000168658	VWA3B	1.48301	1.06242	0.00113458	0.0403223
ENSG00000156509	FBXO43	1.48226	1.03844	0.00107211	0.0389551
ENSG00000222335	ENSG00000222335	1.4801	1.7701	0.00125599	0.042689
ENSG00000235640	ENSG00000235640	1.47967	1.70943	0.00139147	0.0460524
ENSG00000271270	TMCC1-AS1	1.47916	0.859536	0.000604921	0.0266498
ENSG00000185168	LINC00482	1.47831	0.744627	0.000353476	0.0183405
ENSG00000256663	ENSG00000256663	1.47639	0.767004	0.000399618	0.0201154
ENSG00000113083	LOX	1.47582	0.994056	0.000966321	0.0366027
ENSG00000114631	PODXL2	1.47537	1.02699	0.00105827	0.0387059
ENSG00000165891	E2F7	1.47406	1.04073	0.00109944	0.0395313
ENSG00000128059	PPAT	1.47166	0.678557	0.000242734	0.01441
ENSG00000227953	LINC01341	1.47116	0.779505	0.000431135	0.0210224
ENSG00000157404	KIT	1.4684	1.15762	0.00142176	0.0466996
ENSG00000128050	PAICS	1.46762	0.748298	0.000370336	0.0189659
ENSG00000071794	HLTF	1.46435	0.711403	0.00030324	0.0168674
ENSG00000235105	ENSG00000235105	1.46357	0.94602	0.000859955	0.0338313
ENSG00000122966	CIT	1.46098	1.02269	0.00108298	0.0392179
ENSG00000164099	PRSS12	1.45705	0.996931	0.00101917	0.0381049
ENSG00000183971	NPW	1.45318	1.09109	0.00129771	0.0437144
ENSG00000156381	ANKRD9	1.44908	0.862805	0.000660066	0.0283251
ENSG00000112312	GMNN	1.44829	0.759772	0.000413062	0.0205883
ENSG00000114107	CEP70	1.4404	0.853373	0.000649199	0.0280924
ENSG00000108679	LGALS3BP	1.43982	0.983719	0.00102307	0.0381049
ENSG00000154175	ABI3BP	1.43502	0.804486	0.000531862	0.0241546
ENSG00000119508	NR4A3	1.4336	1.08075	0.00132931	0.0442718
ENSG00000164626	KCNK5	1.43162	0.952795	0.000950138	0.036282
ENSG00000136931	NR5A1	1.42957	0.946618	0.000936305	0.0359805
ENSG00000162063	CCNF	1.42333	0.80955	0.000560667	0.0249492
ENSG00000234883	MIR155HG	1.42294	1.06243	0.00130864	0.0438671
ENSG00000151849	CENPJ	1.42184	0.582956	0.000134719	0.00919321
ENSG00000186638	KIF24	1.41911	0.801229	0.000545353	0.0245126
ENSG00000117394	SLC2A1	1.41835	0.863745	0.000715299	0.0301576
ENSG00000114346	ECT2	1.41818	0.815383	0.000583219	0.0258658
ENSG00000120833	SOCS2	1.41428	0.865939	0.000728979	0.0304435
ENSG00000128965	CHAC1	1.41259	1.01323	0.00118728	0.0415555
ENSG00000140937	CDH11	1.41086	1.93457	0.000918856	0.0355161
ENSG00000172331	BPGM	1.40498	0.774278	0.000496434	0.0231674
ENSG00000265798	ENSG00000265798	1.40412	0.955173	0.00102463	0.0381049
ENSG00000149516	MS4A3	1.40339	1.09683	0.00147809	0.0477401
ENSG00000178202	KDELC2	1.4024	0.513941	7.19127e-05	0.0059806
ENSG00000134291	TMEM106C	1.40226	0.789864	0.000539494	0.0244051
ENSG00000144852	NR1I2	1.39489	0.869193	0.000775418	0.031606
ENSG00000073111	MCM2	1.39433	0.848259	0.000713868	0.0301453
ENSG00000138346	DNA2	1.39015	0.623926	0.00020451	0.0128924
ENSG00000206560	ANKRD28	1.38678	0.462266	3.93406e-05	0.00397565
ENSG00000172817	CYP7B1	1.37611	0.864655	0.000799069	0.0321534
ENSG00000107438	PDLIM1	1.37509	0.846839	0.000745512	0.0308421
ENSG00000163701	IL17RE	1.36852	0.940232	0.00106832	0.0389551
ENSG00000144395	CCDC150	1.3506	0.959496	0.00118811	0.0415555
ENSG00000183856	IQGAP3	1.34929	1.03229	0.00145812	0.0472595
ENSG00000205622	ENSG00000205622	1.34913	0.916044	0.0010354	0.0381815
ENSG00000160606	TLCD1	1.34034	0.626799	0.000238911	0.0142791
ENSG00000198056	PRIM1	1.32881	0.671111	0.000336134	0.0177137
ENSG00000074696	HACD3	1.30589	0.612935	0.000236259	0.0141841
ENSG00000185222	WBP5	1.30488	0.938302	0.00125104	0.042689
ENSG00000077984	CST7	1.29886	0.756643	0.000600519	0.0264999
ENSG00000183814	LIN9	1.29079	0.8202	0.000831399	0.0329535
ENSG00000103021	CCDC113	1.28944	0.873536	0.00103825	0.0382333
ENSG00000175643	RMI2	1.27908	0.669254	0.000380741	0.0194612
ENSG00000109881	CCDC34	1.27858	0.917652	0.00125294	0.042689
ENSG00000189157	FAM47E	1.27525	0.879885	0.00110498	0.0395893
ENSG00000165996	HACD1	1.27475	0.979866	0.00153587	0.0492314
ENSG00000185875	THNSL1	1.2728	0.678219	0.000410696	0.020531
ENSG00000221886	ZBED8	1.27277	0.898506	0.00119073	0.0415923
ENSG00000267508	ZNF285	1.25757	0.716838	0.000541876	0.0244416
ENSG00000113810	SMC4	1.25525	0.604148	0.000254316	0.0148395
ENSG00000128606	LRRC17	1.2526	0.889948	0.00121975	0.0421306
ENSG00000095002	MSH2	1.25227	0.69989	0.000497875	0.0231674
ENSG00000198513	ATL1	1.25073	0.62217	0.000296249	0.0166182
ENSG00000188486	H2AFX	1.24405	0.706147	0.000529052	0.0240682
ENSG00000100427	MLC1	1.24126	0.858679	0.0011181	0.039844
ENSG00000135931	ARMC9	1.23538	0.811789	0.000933797	0.0359805
ENSG00000100290	BIK	1.23533	0.634488	0.000339241	0.0177863
ENSG00000117155	SSX2IP	1.23476	0.486055	8.48187e-05	0.00658576
ENSG00000051180	RAD51	1.23167	0.862301	0.00116484	0.0411044
ENSG00000198924	DCLRE1A	1.23158	0.738904	0.000659835	0.0283251
ENSG00000091651	ORC6	1.22681	0.845462	0.00110426	0.0395893
ENSG00000105173	CCNE1	1.22643	0.837975	0.00107191	0.0389551
ENSG00000082438	COBLL1	1.22071	0.780887	0.000843621	0.033388
ENSG00000175820	CCDC168	1.21623	0.867353	0.00124053	0.042546
ENSG00000132613	MTSS1L	1.21477	0.826136	0.00105411	0.0386793
ENSG00000151287	TEX30	1.20757	0.755065	0.000770329	0.0315728
ENSG00000237356	ENSG00000237356	1.20549	0.879395	0.00133822	0.0444567
ENSG00000165028	NIPSNAP3B	1.19943	0.612571	0.000320015	0.0171946
ENSG00000137563	GGH	1.19583	0.915421	0.00156126	0.0497016
ENSG00000184378	ACTRT3	1.19471	0.756229	0.000804738	0.0322424
ENSG00000164849	GPR146	1.18961	0.848607	0.00124383	0.0426039
ENSG00000082146	STRADB	1.17723	0.78148	0.000960667	0.036543
ENSG00000134986	NREP	1.17019	0.760479	0.000884665	0.0345476
ENSG00000112294	ALDH5A1	1.16371	0.657215	0.000492709	0.0230485
ENSG00000101412	E2F1	1.16182	0.76647	0.000935012	0.0359805
ENSG00000234432	ENSG00000234432	1.157	0.794323	0.00108424	0.0392179
ENSG00000120334	CENPL	1.15398	0.714761	0.000726451	0.0303981
ENSG00000104043	ATP8B4	1.14452	0.761887	0.000963299	0.036543
ENSG00000243701	DUBR	1.14429	0.789199	0.00110037	0.0395313
ENSG00000125885	MCM8	1.14315	0.760335	0.000959835	0.036543
ENSG00000079150	FKBP7	1.13946	0.870878	0.00157126	0.0499426
ENSG00000165244	ZNF367	1.13863	0.769338	0.00101798	0.0381049
ENSG00000163918	RFC4	1.13794	0.758785	0.000967795	0.0366061
ENSG00000133739	LRRCC1	1.13418	0.850361	0.00147566	0.0477401
ENSG00000166483	WEE1	1.12044	0.63215	0.000473923	0.0224473
ENSG00000174442	ZWILCH	1.10789	0.761475	0.001078	0.0390991
ENSG00000116157	GPX7	1.09908	0.787303	0.00125569	0.042689
ENSG00000170271	FAXDC2	1.09359	0.810835	0.00142048	0.0466996
ENSG00000064300	NGFR	1.09291	0.784546	0.00126431	0.0428401
ENSG00000160957	RECQL4	1.08692	0.771322	0.00121027	0.0419428
ENSG00000166451	CENPN	1.08671	0.738665	0.00102621	0.0381049
ENSG00000228451	SDAD1P1	1.08485	0.598893	0.000413679	0.0205883
ENSG00000198805	PNP	1.08483	0.6963	0.0008132	0.0324753
ENSG00000176208	ATAD5	1.08045	0.787292	0.00133297	0.0443381
ENSG00000175305	CCNE2	1.07485	0.731741	0.00102823	0.0381049
ENSG00000102221	JADE3	1.06964	0.672796	0.000739975	0.0307572
ENSG00000183763	TRAIP	1.06417	0.694481	0.000862141	0.0338313
ENSG00000135045	C9orf40	1.056	0.51985	0.00022119	0.0135298
ENSG00000136108	CKAP2	1.04678	0.790536	0.00151125	0.0485011
ENSG00000174099	MSRB3	1.03836	0.746801	0.00125879	0.0427296
ENSG00000005249	PRKAR2B	1.03414	0.707427	0.00103152	0.0381049
ENSG00000171757	LRRC34	1.03205	0.78538	0.00155107	0.049479
ENSG00000237693	IRGM	1.02536	0.643842	0.000712629	0.030141
ENSG00000160229	ZNF66	1.01886	0.724276	0.00119588	0.0416622
ENSG00000270069	MIR222HG	1.01512	0.686349	0.000974309	0.0367668
ENSG00000125257	ABCC4	1.01002	0.648089	0.000775916	0.031606
ENSG00000146243	IRAK1BP1	1.0082	0.568252	0.000420524	0.0207844
ENSG00000100031	GGT1	1.00626	0.722123	0.00123605	0.0424776
ENSG00000121797	CCRL2	1.00266	0.596843	0.000546131	0.0245126
ENSG00000128581	IFT22	0.997498	0.740757	0.00140807	0.0465438
ENSG00000100979	PLTP	0.9973	0.752088	0.00149245	0.0479558
ENSG00000260000	ENSG00000260000	0.995527	0.760015	0.0015618	0.0497016
ENSG00000157224	CLDN12	0.992119	0.708638	0.00120709	0.0418874
ENSG00000112118	MCM3	0.988628	0.650918	0.000856504	0.0337968
ENSG00000167553	TUBA1C	0.983998	0.677072	0.00103188	0.0381049
ENSG00000187595	ZNF385C	0.977427	0.714618	0.00131762	0.0440487
ENSG00000135605	TEC	0.961705	0.517086	0.000308588	0.0169744
ENSG00000198039	ZNF273	0.959191	0.671915	0.00109843	0.0395313
ENSG00000097021	ACOT7	0.957932	0.69297	0.0012538	0.042689
ENSG00000160949	TONSL	0.943601	0.543578	0.000434187	0.0210751
ENSG00000213468	FIRRE	0.930769	0.682171	0.00130804	0.0438671
ENSG00000105810	CDK6	0.921494	0.698393	0.00149227	0.0479558
ENSG00000108828	VAT1	0.916832	0.610376	0.000855839	0.0337968
ENSG00000123374	CDK2	0.914461	0.573769	0.000645641	0.02807
ENSG00000106462	EZH2	0.906118	0.617259	0.000942709	0.0361217
ENSG00000183137	CEP57L1	0.887078	0.645934	0.00124868	0.042689
ENSG00000101773	RBBP8	0.880973	0.646867	0.00129009	0.0435132
ENSG00000107566	ERLIN1	0.869377	0.656432	0.00144342	0.0469582
ENSG00000133104	SPG20	0.868875	0.599595	0.00097482	0.0367668
ENSG00000086200	IPO11	0.838482	0.558778	0.000808577	0.0323394
ENSG00000186105	LRRC70	0.826559	0.54334	0.000748495	0.030869
ENSG00000146416	AIG1	0.799146	0.492149	0.000519182	0.0237416
ENSG00000064115	TM7SF3	0.78711	0.586366	0.0013162	0.0440487
ENSG00000214960	ISPD	0.771913	0.552431	0.00108721	0.0392714
ENSG00000108106	UBE2S	0.731701	0.556906	0.0014207	0.0466996
ENSG00000172728	FUT10	0.725444	0.522227	0.00109407	0.0394657
ENSG00000163006	CCDC138	0.724293	0.545695	0.00135397	0.0448672
ENSG00000178026	LRRC75B	0.652661	0.486881	0.00128251	0.0433124
ENSG00000001460	STPG1	0.648842	0.439721	0.000792205	0.0320288
ENSG00000139517	LNX2	0.598649	0.290392	9.13795e-05	0.00689304
ENSG00000206053	HN1L	0.59302	0.442952	0.00132315	0.0441778
ENSG00000018189	RUFY3	-0.558366	0.386024	0.000939466	0.0360496
ENSG00000128203	ASPHD2	-0.619137	0.350021	0.000272672	0.0155594
ENSG00000137103	TMEM8B	-0.659581	0.478118	0.00111606	0.0398247
ENSG00000163328	GPR155	-0.679822	0.520358	0.00144511	0.0469582
ENSG00000180340	FZD2	-0.728511	0.536059	0.00121534	0.0420635
ENSG00000176092	AIM1L	-0.822919	0.590653	0.00113328	0.0403223
ENSG00000160396	HIPK4	-0.877627	0.561305	0.000684539	0.0291391
ENSG00000127511	SIN3B	-0.889852	0.520556	0.000439367	0.0212283
ENSG00000143387	CTSK	-0.939414	0.634806	0.000929842	0.0358884
ENSG00000186907	RTN4RL2	-0.949721	0.672544	0.00114422	0.0405896
ENSG00000143126	CELSR2	-0.972518	0.694986	0.0012002	0.0417577
ENSG00000248712	CCDC153	-0.991085	0.452246	0.000125223	0.00867939
ENSG00000235985	AIF1	-0.993353	2.04784	0.00071723	0.030191
ENSG00000232569	GABBR1	-1.02537	1.76713	0.00149041	0.0479558
ENSG00000179057	IGSF22	-1.04772	0.647016	0.00067269	0.0287728
ENSG00000188282	RUFY4	-1.0798	0.76829	0.00122046	0.0421306
ENSG00000261215	ENSG00000261215	-1.08472	0.824522	0.00154883	0.0494673
ENSG00000164199	ADGRV1	-1.11046	0.759448	0.00105839	0.0387059
ENSG00000118298	CA14	-1.15455	0.691001	0.000629928	0.0274771
ENSG00000272501	ENSG00000272501	-1.16394	2.1067	0.000625431	0.0273711
ENSG00000158477	CD1A	-1.16858	0.737257	0.000787348	0.0319733
ENSG00000266998	ENSG00000266998	-1.18083	0.673471	0.000520584	0.0237647
ENSG00000163520	FBLN2	-1.18594	0.732124	0.000726744	0.0303981
ENSG00000272034	SNORD14A	-1.2068	0.611462	0.000310356	0.0169744
ENSG00000272734	ADIRF-AS1	-1.21779	0.737093	0.000679917	0.028989
ENSG00000143067	ZNF697	-1.25905	0.708147	0.000513016	0.0235818
ENSG00000165548	TMEM63C	-1.28227	0.872079	0.00105261	0.0386793
ENSG00000198857	HSD3BP5	-1.31083	0.982957	0.00141017	0.046555
ENSG00000161944	ASGR2	-1.31615	0.728587	0.000492654	0.0230485
ENSG00000171794	UTF1	-1.32557	1.01718	0.00148984	0.0479558
ENSG00000102055	PPP1R2P9	-1.32777	1.7374	0.00154478	0.0493975
ENSG00000270392	PFN1P2	-1.32999	0.74131	0.000509027	0.0234392
ENSG00000130396	MLLT4	-1.35177	0.520215	8.90499e-05	0.0067558
ENSG00000164330	EBF1	-1.35179	0.998063	0.00132502	0.0441847
ENSG00000232354	VIPR1-AS1	-1.35893	0.729747	0.000442294	0.0213308
ENSG00000120708	TGFBI	-1.38361	0.735779	0.000428701	0.0209423
ENSG00000133985	TTC9	-1.39064	0.626717	0.000208594	0.0130875
ENSG00000092969	TGFB2	-1.39145	1.06258	0.00141257	0.0465763
ENSG00000269161	ENSG00000269161	-1.44369	1.0172	0.00111264	0.0397562
ENSG00000007516	BAIAP3	-1.452	1.04377	0.00116745	0.0411044
ENSG00000178038	ALS2CL	-1.46598	0.718454	0.000314754	0.0170774
ENSG00000279170	ENSG00000279170	-1.50323	1.11208	0.00120622	0.0418874
ENSG00000114923	SLC4A3	-1.51216	0.820215	0.000472078	0.0224
ENSG00000163624	CDS1	-1.52561	1.18652	0.00130887	0.0438671
ENSG00000258818	RNASE4	-1.54098	0.647053	0.000163842	0.0107112
ENSG00000238152	OR7E140P	-1.54935	0.850082	0.000490958	0.023048
ENSG00000114251	WNT5A	-1.57475	1.51369	0.00143845	0.0469582
ENSG00000204930	FAM221B	-1.57516	0.99772	0.000772876	0.0315794
ENSG00000157168	NRG1	-1.6775	1.35985	0.00114516	0.0405896
ENSG00000112320	SOBP	-1.67808	1.06949	0.000738721	0.0307533
ENSG00000226091	LINC00937	-1.68806	0.857102	0.000364491	0.0187755
ENSG00000225476	MTCO3P5	-1.71296	1.10629	0.000743744	0.0308421
ENSG00000186522	2020-09-10	-1.71725	0.78653	0.000246313	0.0145572
ENSG00000183729	NPBWR1	-1.72654	1.29541	0.00097872	0.036809
ENSG00000225986	UBXN10-AS1	-1.72796	0.587924	6.07515e-05	0.0053125
ENSG00000228284	HLA-DQA1	-1.73473	2.00336	0.000636663	0.0277252
ENSG00000274669	LILRB1	-1.74998	1.34601	0.000978186	0.036809
ENSG00000122733	PHF24	-1.75002	1.18079	0.000793386	0.0320288
ENSG00000172915	NBEA	-1.75118	0.653245	9.95223e-05	0.00731959
ENSG00000133687	TMTC1	-1.76266	1.35924	0.000963366	0.036543
ENSG00000253368	TRNP1	-1.77292	1.01985	0.000525781	0.0239606
ENSG00000181885	CLDN7	-1.77429	0.637847	8.28941e-05	0.00648778
ENSG00000169047	IRS1	-1.77809	0.788199	0.000214885	0.0133244
ENSG00000152315	KCNK13	-1.81321	0.601368	5.38298e-05	0.00483136
ENSG00000279985	ENSG00000279985	-1.82114	1.75562	0.000819843	0.0326512
ENSG00000277200	ENSG00000277200	-1.8312	1.16629	0.000649339	0.0280924
ENSG00000078053	AMPH	-1.83216	1.0897	0.000551863	0.0246819
ENSG00000160111	CPAMD8	-1.84673	0.930905	0.000336517	0.0177137
ENSG00000157782	CABP1	-1.84889	1.50733	0.000868612	0.0339708
ENSG00000196104	SPOCK3	-1.86118	1.41404	0.000820926	0.0326512
ENSG00000272595	OR10AH1P	-1.87064	1.35568	0.000772342	0.0315794
ENSG00000260941	LINC00622	-1.89124	0.519371	1.50588e-05	0.00196307
ENSG00000265413	ENSG00000265413	-1.89931	0.72578	0.000112017	0.0079943
ENSG00000099250	NRP1	-1.90072	1.11661	0.000505532	0.0233188
ENSG00000275730	LILRB4	-1.91914	0.868508	0.000223815	0.0136229
ENSG00000109794	FAM149A	-1.92567	0.964914	0.000316519	0.017138
ENSG00000133424	LARGE	-1.94118	0.92232	0.000263296	0.0151651
ENSG00000261278	ENSG00000261278	-1.95031	1.64686	0.000712559	0.030141
ENSG00000065833	ME1	-1.96429	1.04482	0.00036924	0.0189659
ENSG00000151650	VENTX	-1.98338	0.772361	0.000119718	0.00836349
ENSG00000146411	SLC2A12	-2.01163	0.991915	0.000284868	0.0160478
ENSG00000182687	GALR2	-2.05162	0.647246	4.00518e-05	0.00399988
ENSG00000107282	APBA1	-2.08279	1.22389	0.000421974	0.0207844
ENSG00000215223	CYP51A1P3	-2.13449	1.48493	0.000500814	0.0232225
ENSG00000114812	VIPR1	-2.15038	0.371321	2.38546e-09	2.03741e-06
ENSG00000129204	USP6	-2.20263	0.803829	8.14812e-05	0.00643614
ENSG00000166033	HTRA1	-2.21051	1.06594	0.0002272	0.0137342
ENSG00000169116	PARM1	-2.22679	0.807649	7.81239e-05	0.00626814
ENSG00000137270	GCM1	-2.23408	0.794983	7.11515e-05	0.00596199
ENSG00000100095	SEZ6L	-2.26907	0.823946	7.65415e-05	0.00623201
ENSG00000203616	RHOT1P2	-2.27626	1.37221	0.000346278	0.0180803
ENSG00000158481	CD1C	-2.28263	0.577149	6.4676e-06	0.00109072
ENSG00000164850	GPER1	-2.28452	0.985208	0.000149634	0.00997949
ENSG00000246228	CASC8	-2.37882	1.21999	0.000223624	0.0136229
ENSG00000214351	OR1X5P	-2.38354	1.60143	0.000326049	0.0173704
ENSG00000077063	CTTNBP2	-2.38474	1.58452	0.000323671	0.0173128
ENSG00000139970	RTN1	-2.41358	0.828601	5.29879e-05	0.00478826
ENSG00000234449	ENSG00000234449	-2.50393	1.58594	0.000258393	0.0150362
ENSG00000276345	ENSG00000276345	-2.58513	2.30449	0.000165325	0.0107627
ENSG00000163485	ADORA1	-2.66815	0.810152	2.13655e-05	0.00257134
ENSG00000206433	LST1	-2.69628	2.97558	8.39436e-05	0.00653699
ENSG00000118785	SPP1	-2.77908	1.15967	7.93084e-05	0.00632485
ENSG00000227826	HLA-DRB4	-2.82855	1.80956	0.000149512	0.00997949
ENSG00000204469	PRRC2A	-2.84906	2.94437	7.48263e-05	0.00615139
ENSG00000204525	HLA-C	-2.90258	1.40717	9.85293e-05	0.00727328
ENSG00000100181	TPTEP1	-2.90294	0.867567	1.48216e-05	0.00194273
ENSG00000158485	CD1B	-2.94746	0.765599	4.3968e-06	0.000837512
ENSG00000001626	CFTR	-3.1886	1.89183	7.99798e-05	0.00635924
ENSG00000276042	LILRB4	-3.27562	2.51389	6.0599e-05	0.0053125
ENSG00000158488	CD1E	-3.41443	0.862564	1.54445e-06	0.00036511
ENSG00000225824	HLA-DQB1	-3.49345	2.64364	4.41123e-05	0.00423174
ENSG00000137310	TCF19	-3.6058	0.994859	2.83387e-06	0.000581647
ENSG00000229914	ENSG00000229914	-3.81643	0.919462	3.81404e-07	0.000146354
ENSG00000169855	ROBO1	-3.88289	1.96287	2.40611e-05	0.00284404
ENSG00000176320	ENSG00000176320	-4.1907	0.934561	4.65542e-08	2.73915e-05
ENSG00000282019	GPI	-4.65292	1.42555	1.27509e-06	0.000321211
ENSG00000115414	FN1	-5.72286	1.2703	3.32563e-09	2.75165e-06
ENSG00000238226	HLA-DQB1-AS1	-21.3419	2.94817	1.87662e-13	5.82401e-10
ENSG00000236353	PBX2	-21.6795	2.94655	7.73327e-14	3.41256e-10
ENSG00000274229	SOCS7	-22.1168	2.9451	2.40853e-14	1.59426e-10
ENSG00000213722	DDAH2	-22.3399	2.94458	1.31789e-14	1.16312e-10
ENSG00000227642	AGPAT1	-23.723	2.94297	2.77299e-16	7.34205e-12
