# Supplementary material for: Oncogenic gene expression and epigenetic remodeling of cis-regulatory elements in ASXL1-mutant chronic myelomonocytic leukemia
Source: Nat Commun. 2022 Mar 17;13:1434. doi: 10.1038/s41467-022-29142-6 (PMC8931048; doi:10.1038/s41467-022-29142-6)
Supplement: Supplementary file 6 — Supplementary Data 4 [file 41467_2022_29142_MOESM6_ESM.xlsx]

## Sheet: Sup Data 4
Supplementary Data 4 Functional annotation of genes overexpressed in ASXL1-mutant chronic myelomonocytic leukemia (druggable targets)
Search Term	Match Term	Match Type	Category	Sources
GLI2	GLI2	Definite	DRUGGABLE GENOME	HingoraniCasas
ADGRL4	ADGRL4	Definite	DRUGGABLE GENOME	dGene|RussLampel
ADGRF5	ADGRF5	Definite	DRUGGABLE GENOME	RussLampel|HopkinsGroom|dGene
GYPA	GYPA	Definite	DRUGGABLE GENOME	HingoraniCasas
GYPB	GYPB	Definite	DRUGGABLE GENOME	HingoraniCasas
CA1	CA1	Definite	DRUGGABLE GENOME	HopkinsGroom|HingoraniCasas|RussLampel
CTSE	CTSE	Definite	DRUGGABLE GENOME	RussLampel|dGene|HingoraniCasas|HopkinsGroom
ART4	ART4	Definite	DRUGGABLE GENOME	HingoraniCasas
SLC4A1	SLC4A1	Definite	DRUGGABLE GENOME	RussLampel|HingoraniCasas
EPX	EPX	Definite	DRUGGABLE GENOME	HopkinsGroom|RussLampel|HingoraniCasas
EPB42	EPB42	Definite	DRUGGABLE GENOME	RussLampel|HopkinsGroom
FAT1	FAT1	Definite	DRUGGABLE GENOME	HingoraniCasas
REN	REN	Definite	DRUGGABLE GENOME	HingoraniCasas|RussLampel|dGene|HopkinsGroom
ACKR1	ACKR1	Definite	DRUGGABLE GENOME	dGene|HingoraniCasas
ACHE	ACHE	Definite	DRUGGABLE GENOME	HingoraniCasas|RussLampel|HopkinsGroom
AQP1	AQP1	Definite	DRUGGABLE GENOME	HingoraniCasas
RHAG	RHAG	Definite	DRUGGABLE GENOME	RussLampel|HingoraniCasas
RHCE	RHCE	Definite	DRUGGABLE GENOME	HingoraniCasas|RussLampel
HBB	HBB	Definite	DRUGGABLE GENOME	HingoraniCasas
OR10Z1	OR10Z1	Definite	DRUGGABLE GENOME	HopkinsGroom|RussLampel|dGene
SLC6A9	SLC6A9	Definite	DRUGGABLE GENOME	HopkinsGroom|HingoraniCasas|RussLampel
AGT	AGT	Definite	DRUGGABLE GENOME	RussLampel|dGene|HopkinsGroom|HopkinsGroom|HingoraniCasas
CD5L	CD5L	Definite	DRUGGABLE GENOME	HopkinsGroom|RussLampel|HingoraniCasas
HLA-A	HLA-A	Definite	DRUGGABLE GENOME	HingoraniCasas
TMPRSS4	TMPRSS4	Definite	DRUGGABLE GENOME	dGene|HopkinsGroom|RussLampel
MATN4	MATN4	Definite	DRUGGABLE GENOME	RussLampel|HingoraniCasas
DCN	DCN	Definite	DRUGGABLE GENOME	HingoraniCasas
LCT	LCT	Definite	DRUGGABLE GENOME	HingoraniCasas
VCAM1	VCAM1	Definite	DRUGGABLE GENOME	HingoraniCasas
CCL1	CCL1	Definite	DRUGGABLE GENOME	HingoraniCasas
HMMR	HMMR	Definite	DRUGGABLE GENOME	HingoraniCasas
SLC6A19	SLC6A19	Definite	DRUGGABLE GENOME	HingoraniCasas|HopkinsGroom
TSPO2	TSPO2	Definite	DRUGGABLE GENOME	RussLampel|HopkinsGroom
TSPAN7	TSPAN7	Definite	DRUGGABLE GENOME	HingoraniCasas
SPINK2	SPINK2	Definite	DRUGGABLE GENOME	dGene|HingoraniCasas
NEK2	NEK2	Definite	DRUGGABLE GENOME	RussLampel|HingoraniCasas|dGene|HopkinsGroom
SCN2A	SCN2A	Definite	DRUGGABLE GENOME	RussLampel|HingoraniCasas|HopkinsGroom
AVP	AVP	Definite	DRUGGABLE GENOME	HingoraniCasas|dGene
AKR1C6P	AKR1C6P	Definite	DRUGGABLE GENOME	RussLampel
PBK	PBK	Definite	DRUGGABLE GENOME	RussLampel|HingoraniCasas|dGene
PRG2	PRG2	Definite	DRUGGABLE GENOME	HingoraniCasas
TOP2A	TOP2A	Definite	DRUGGABLE GENOME	RussLampel|HopkinsGroom|HingoraniCasas
SLC16A9	SLC16A9	Definite	DRUGGABLE GENOME	RussLampel
CDK1	CDK1	Definite	DRUGGABLE GENOME	HingoraniCasas|HopkinsGroom|dGene|RussLampel
TTK	TTK	Definite	DRUGGABLE GENOME	HopkinsGroom|RussLampel|HingoraniCasas|dGene
CCL23	CCL23	Definite	DRUGGABLE GENOME	HingoraniCasas
CCNB1	CCNB1	Definite	DRUGGABLE GENOME	HingoraniCasas
UMODL1	UMODL1	Definite	DRUGGABLE GENOME	dGene
MELK	MELK	Definite	DRUGGABLE GENOME	RussLampel|HingoraniCasas|HopkinsGroom|dGene
BUB1	BUB1	Definite	DRUGGABLE GENOME	HingoraniCasas|RussLampel|dGene
RET	RET	Definite	DRUGGABLE GENOME	RussLampel|HingoraniCasas|dGene|HopkinsGroom
GYPE	GYPE	Definite	DRUGGABLE GENOME	HingoraniCasas
C17ORF99	C17ORF99	Definite	DRUGGABLE GENOME	HingoraniCasas
IGLL1	IGLL1	Definite	DRUGGABLE GENOME	HingoraniCasas
MMP7	MMP7	Definite	DRUGGABLE GENOME	HopkinsGroom|RussLampel|dGene|HingoraniCasas
BIRC5	BIRC5	Definite	DRUGGABLE GENOME	dGene|HingoraniCasas
GUCY1A3	GUCY1A3	Definite	DRUGGABLE GENOME	RussLampel|HingoraniCasas|HopkinsGroom
GABRD	GABRD	Definite	DRUGGABLE GENOME	RussLampel|HingoraniCasas|HopkinsGroom
CDKN3	CDKN3	Definite	DRUGGABLE GENOME	HopkinsGroom|dGene
CDC25C	CDC25C	Definite	DRUGGABLE GENOME	HopkinsGroom|dGene|HingoraniCasas|RussLampel
KCNH2	KCNH2	Definite	DRUGGABLE GENOME	HopkinsGroom|RussLampel|HingoraniCasas
CCNB2	CCNB2	Definite	DRUGGABLE GENOME	HingoraniCasas
EGFL7	EGFL7	Definite	DRUGGABLE GENOME	HingoraniCasas
SEMA3F	SEMA3F	Definite	DRUGGABLE GENOME	HingoraniCasas
PRSS57	PRSS57	Definite	DRUGGABLE GENOME	dGene|HopkinsGroom|RussLampel
BUB1B	BUB1B	Definite	DRUGGABLE GENOME	HingoraniCasas|dGene
DYRK3	DYRK3	Definite	DRUGGABLE GENOME	dGene|HingoraniCasas|RussLampel|HopkinsGroom
CA3	CA3	Definite	DRUGGABLE GENOME	RussLampel|HopkinsGroom|HingoraniCasas
GSTM5	GSTM5	Definite	DRUGGABLE GENOME	HingoraniCasas
OR52A5	OR52A5	Definite	DRUGGABLE GENOME	dGene|HopkinsGroom|RussLampel
COL24A1	COL24A1	Definite	DRUGGABLE GENOME	HingoraniCasas
SLC7A11	SLC7A11	Definite	DRUGGABLE GENOME	RussLampel
MMRN1	MMRN1	Definite	DRUGGABLE GENOME	HingoraniCasas
PKDCC	PKDCC	Definite	DRUGGABLE GENOME	dGene
SVOPL	SVOPL	Definite	DRUGGABLE GENOME	RussLampel|HingoraniCasas
CR1L	CR1L	Definite	DRUGGABLE GENOME	HingoraniCasas
CD200	CD200	Definite	DRUGGABLE GENOME	HingoraniCasas
C7	C7	Definite	DRUGGABLE GENOME	HingoraniCasas
SFRP2	SFRP2	Definite	DRUGGABLE GENOME	HingoraniCasas
ATP1B2	ATP1B2	Definite	DRUGGABLE GENOME	HingoraniCasas
NEIL3	NEIL3	Definite	DRUGGABLE GENOME	RussLampel|HopkinsGroom
BCAM	BCAM	Definite	DRUGGABLE GENOME	HingoraniCasas
CPB1	CPB1	Definite	DRUGGABLE GENOME	HopkinsGroom|HingoraniCasas|dGene|RussLampel
AURKA	AURKA	Definite	DRUGGABLE GENOME	HopkinsGroom|dGene|RussLampel|HingoraniCasas
SEPP1	SELENOP	Definite	DRUGGABLE GENOME	HingoraniCasas
KLHL33	KLHL33	Definite	DRUGGABLE GENOME	HingoraniCasas
FAT3	FAT3	Definite	DRUGGABLE GENOME	HingoraniCasas
TK1	TK1	Definite	DRUGGABLE GENOME	HopkinsGroom|RussLampel|HingoraniCasas
CCNA2	CCNA2	Definite	DRUGGABLE GENOME	HingoraniCasas
CTSG	CTSG	Definite	DRUGGABLE GENOME	dGene|HopkinsGroom|RussLampel|HingoraniCasas
GPC5	GPC5	Definite	DRUGGABLE GENOME	HingoraniCasas
KIF11	KIF11	Definite	DRUGGABLE GENOME	HingoraniCasas
COL23A1	COL23A1	Definite	DRUGGABLE GENOME	HingoraniCasas
LPAR4	LPAR4	Definite	DRUGGABLE GENOME	HopkinsGroom|HingoraniCasas|RussLampel|dGene
DPP10	DPP10	Definite	DRUGGABLE GENOME	RussLampel|HopkinsGroom|dGene|HingoraniCasas
EPDR1	EPDR1	Definite	DRUGGABLE GENOME	HingoraniCasas
GDF15	GDF15	Definite	DRUGGABLE GENOME	HingoraniCasas
CA2	CA2	Definite	DRUGGABLE GENOME	HopkinsGroom|HingoraniCasas|RussLampel
SLC45A3	SLC45A3	Definite	DRUGGABLE GENOME	RussLampel
PKMYT1	PKMYT1	Definite	DRUGGABLE GENOME	HingoraniCasas|RussLampel|dGene
CRB1	CRB1	Definite	DRUGGABLE GENOME	HingoraniCasas
RNASE3	RNASE3	Definite	DRUGGABLE GENOME	HingoraniCasas
PLK1	PLK1	Definite	DRUGGABLE GENOME	dGene|HopkinsGroom|RussLampel|HingoraniCasas
OR14L1P	OR14L1P	Definite	DRUGGABLE GENOME	dGene|RussLampel
TFRC	TFRC	Definite	DRUGGABLE GENOME	dGene|HingoraniCasas
RTN4R	RTN4R	Definite	DRUGGABLE GENOME	HingoraniCasas
NAALADL2	NAALADL2	Definite	DRUGGABLE GENOME	dGene
PLK4	PLK4	Definite	DRUGGABLE GENOME	HingoraniCasas|HopkinsGroom|dGene|RussLampel
NRG4	NRG4	Definite	DRUGGABLE GENOME	HingoraniCasas
TNFRSF19	TNFRSF19	Definite	DRUGGABLE GENOME	HingoraniCasas
CHEK1	CHEK1	Definite	DRUGGABLE GENOME	dGene|HopkinsGroom|HingoraniCasas|RussLampel
IGLV2-18	IGLV2-18	Definite	DRUGGABLE GENOME	HingoraniCasas
MDK	MDK	Definite	DRUGGABLE GENOME	HingoraniCasas
ANGPT1	ANGPT1	Definite	DRUGGABLE GENOME	HopkinsGroom|RussLampel|HingoraniCasas
KLHL23	KLHL23	Definite	DRUGGABLE GENOME	HingoraniCasas
GUCY1B3	GUCY1B3	Definite	DRUGGABLE GENOME	HingoraniCasas|RussLampel|HopkinsGroom
RRM2	RRM2	Definite	DRUGGABLE GENOME	HingoraniCasas
ABCA8	ABCA8	Definite	DRUGGABLE GENOME	RussLampel
TYMS	TYMS	Definite	DRUGGABLE GENOME	HopkinsGroom|HingoraniCasas|RussLampel
ANGPT2	ANGPT2	Definite	DRUGGABLE GENOME	RussLampel|HingoraniCasas|HopkinsGroom
TNFSF4	TNFSF4	Definite	DRUGGABLE GENOME	HingoraniCasas
TFPI	TFPI	Definite	DRUGGABLE GENOME	dGene|HingoraniCasas
HYAL3	HYAL3	Definite	DRUGGABLE GENOME	HingoraniCasas
SV2B	SV2B	Definite	DRUGGABLE GENOME	HingoraniCasas|RussLampel
RNASE2	RNASE2	Definite	DRUGGABLE GENOME	HingoraniCasas
PTPRF	PTPRF	Definite	DRUGGABLE GENOME	HopkinsGroom|HingoraniCasas|dGene|RussLampel
ESPL1	ESPL1	Definite	DRUGGABLE GENOME	dGene
RNASE1	RNASE1	Definite	DRUGGABLE GENOME	HingoraniCasas
NNMT	NNMT	Definite	DRUGGABLE GENOME	HingoraniCasas
TSLP	TSLP	Definite	DRUGGABLE GENOME	HingoraniCasas
LILRA6	LILRA6	Definite	DRUGGABLE GENOME	HingoraniCasas
SUCNR1	SUCNR1	Definite	DRUGGABLE GENOME	RussLampel|HopkinsGroom|HingoraniCasas|dGene
ABCG2	ABCG2	Definite	DRUGGABLE GENOME	HingoraniCasas|RussLampel
MYLK2	MYLK2	Definite	DRUGGABLE GENOME	HopkinsGroom|HingoraniCasas|dGene|RussLampel
CDH1	CDH1	Definite	DRUGGABLE GENOME	HingoraniCasas
PTGER1	PTGER1	Definite	DRUGGABLE GENOME	HingoraniCasas|RussLampel|dGene|HopkinsGroom
APOE	APOE	Definite	DRUGGABLE GENOME	HingoraniCasas
NTRK2	NTRK2	Definite	DRUGGABLE GENOME	RussLampel|HopkinsGroom|HingoraniCasas|dGene
SLC7A5	SLC7A5	Definite	DRUGGABLE GENOME	HingoraniCasas|RussLampel
FEN1	FEN1	Definite	DRUGGABLE GENOME	HingoraniCasas
ABCC13	ABCC13	Definite	DRUGGABLE GENOME	RussLampel|HopkinsGroom
HPGDS	HPGDS	Definite	DRUGGABLE GENOME	HingoraniCasas
CDC25A	CDC25A	Definite	DRUGGABLE GENOME	HopkinsGroom|RussLampel|dGene|HingoraniCasas
CCNA1	CCNA1	Definite	DRUGGABLE GENOME	HingoraniCasas
TUBG1	TUBG1	Definite	DRUGGABLE GENOME	RussLampel|HopkinsGroom|HingoraniCasas
PKD1L3	PKD1L3	Definite	DRUGGABLE GENOME	RussLampel
ENPP3	ENPP3	Definite	DRUGGABLE GENOME	HingoraniCasas|HopkinsGroom
C1QL1	C1QL1	Definite	DRUGGABLE GENOME	HingoraniCasas
ADAMTS7	ADAMTS7	Definite	DRUGGABLE GENOME	dGene|HingoraniCasas|RussLampel
MAPK12	MAPK12	Definite	DRUGGABLE GENOME	HopkinsGroom|RussLampel|dGene|HingoraniCasas
REG4	REG4	Definite	DRUGGABLE GENOME	HingoraniCasas
SPARCL1	SPARCL1	Definite	DRUGGABLE GENOME	HingoraniCasas
NUCB2	NUCB2	Definite	DRUGGABLE GENOME	HingoraniCasas
BRCA1	BRCA1	Definite	DRUGGABLE GENOME	HingoraniCasas
NTN1	NTN1	Definite	DRUGGABLE GENOME	HingoraniCasas
APOD	APOD	Definite	DRUGGABLE GENOME	HingoraniCasas
SNCA	SNCA	Definite	DRUGGABLE GENOME	HingoraniCasas
SRGN	SRGN	Definite	DRUGGABLE GENOME	HingoraniCasas
PLCH1	PLCH1	Definite	DRUGGABLE GENOME	RussLampel|HopkinsGroom
BSPRY	BSPRY	Definite	DRUGGABLE GENOME	HopkinsGroom
RRM1	RRM1	Definite	DRUGGABLE GENOME	HingoraniCasas|HopkinsGroom|RussLampel
KLHL13	KLHL13	Definite	DRUGGABLE GENOME	HingoraniCasas
RASGRP3	RASGRP3	Definite	DRUGGABLE GENOME	HingoraniCasas
KCNQ5	KCNQ5	Definite	DRUGGABLE GENOME	HopkinsGroom|HingoraniCasas|RussLampel
LUM	LUM	Definite	DRUGGABLE GENOME	HingoraniCasas
SLC6A8	SLC6A8	Definite	DRUGGABLE GENOME	HingoraniCasas|HopkinsGroom|RussLampel
SMPDL3B	SMPDL3B	Definite	DRUGGABLE GENOME	HingoraniCasas
BLM	BLM	Definite	DRUGGABLE GENOME	HingoraniCasas
COL4A2	COL4A2	Definite	DRUGGABLE GENOME	HingoraniCasas
AKR1C3	AKR1C3	Definite	DRUGGABLE GENOME	RussLampel|HingoraniCasas|HopkinsGroom
PROM1	PROM1	Definite	DRUGGABLE GENOME	HingoraniCasas
PRTFDC1	PRTFDC1	Definite	DRUGGABLE GENOME	RussLampel|HopkinsGroom
HLA-DRB1	HLA-DRB1	Definite	DRUGGABLE GENOME	HingoraniCasas
SEMA3A	SEMA3A	Definite	DRUGGABLE GENOME	HingoraniCasas
CPXM1	CPXM1	Definite	DRUGGABLE GENOME	dGene|HingoraniCasas|RussLampel|HopkinsGroom
LAMA3	LAMA3	Definite	DRUGGABLE GENOME	HingoraniCasas
VWA3B	VWA3B	Definite	DRUGGABLE GENOME	RussLampel
LOX	LOX	Definite	DRUGGABLE GENOME	HingoraniCasas
PPAT	PPAT	Definite	DRUGGABLE GENOME	HopkinsGroom|RussLampel|HingoraniCasas
KIT	KIT	Definite	DRUGGABLE GENOME	RussLampel|dGene|HopkinsGroom|HingoraniCasas
CIT	CIT	Definite	DRUGGABLE GENOME	dGene|HingoraniCasas|RussLampel|HopkinsGroom
PRSS12	PRSS12	Definite	DRUGGABLE GENOME	RussLampel|HopkinsGroom|dGene|HingoraniCasas
NPW	NPW	Definite	DRUGGABLE GENOME	HingoraniCasas
GMNN	GMNN	Definite	DRUGGABLE GENOME	HingoraniCasas
LGALS3BP	LGALS3BP	Definite	DRUGGABLE GENOME	RussLampel|HopkinsGroom|HingoraniCasas
ABI3BP	ABI3BP	Definite	DRUGGABLE GENOME	HingoraniCasas
NR4A3	NR4A3	Definite	DRUGGABLE GENOME	dGene|RussLampel|HingoraniCasas|HopkinsGroom
KCNK5	KCNK5	Definite	DRUGGABLE GENOME	HingoraniCasas
NR5A1	NR5A1	Definite	DRUGGABLE GENOME	RussLampel|HingoraniCasas|HopkinsGroom|dGene
SLC2A1	SLC2A1	Definite	DRUGGABLE GENOME	RussLampel|HingoraniCasas
NR1I2	NR1I2	Definite	DRUGGABLE GENOME	RussLampel|dGene|HingoraniCasas|HopkinsGroom
CYP7B1	CYP7B1	Definite	DRUGGABLE GENOME	HingoraniCasas|RussLampel|HopkinsGroom
IL17RE	IL17RE	Definite	DRUGGABLE GENOME	HingoraniCasas
PRIM1	PRIM1	Definite	DRUGGABLE GENOME	RussLampel|HopkinsGroom
CST7	CST7	Definite	DRUGGABLE GENOME	dGene|HingoraniCasas
LRRC17	LRRC17	Definite	DRUGGABLE GENOME	HingoraniCasas
RAD51	RAD51	Definite	DRUGGABLE GENOME	HingoraniCasas
CCNE1	CCNE1	Definite	DRUGGABLE GENOME	HingoraniCasas
GGH	GGH	Definite	DRUGGABLE GENOME	HingoraniCasas|dGene
GPR146	GPR146	Definite	DRUGGABLE GENOME	HopkinsGroom|RussLampel|HingoraniCasas|dGene
STRADB	STRADB	Definite	DRUGGABLE GENOME	RussLampel|dGene
ALDH5A1	ALDH5A1	Definite	DRUGGABLE GENOME	HopkinsGroom|HingoraniCasas|RussLampel
FKBP7	FKBP7	Definite	DRUGGABLE GENOME	RussLampel|HingoraniCasas|HopkinsGroom
WEE1	WEE1	Definite	DRUGGABLE GENOME	HingoraniCasas|RussLampel|dGene
GPX7	GPX7	Definite	DRUGGABLE GENOME	RussLampel|HopkinsGroom|HingoraniCasas
NGFR	NGFR	Definite	DRUGGABLE GENOME	HingoraniCasas
PNP	PNP	Definite	DRUGGABLE GENOME	RussLampel|HingoraniCasas|HopkinsGroom
CCNE2	CCNE2	Definite	DRUGGABLE GENOME	HingoraniCasas
ABCC4	ABCC4	Definite	DRUGGABLE GENOME	HopkinsGroom|RussLampel|HingoraniCasas
GGT1	GGT1	Definite	DRUGGABLE GENOME	HingoraniCasas|dGene
CCRL2	CCRL2	Definite	DRUGGABLE GENOME	RussLampel|HingoraniCasas|HopkinsGroom|dGene
PLTP	PLTP	Definite	DRUGGABLE GENOME	HingoraniCasas|RussLampel|HopkinsGroom
TUBA1C	TUBA1C	Definite	DRUGGABLE GENOME	RussLampel|HopkinsGroom|HingoraniCasas
TEC	TEC	Definite	DRUGGABLE GENOME	HingoraniCasas|HopkinsGroom|RussLampel|dGene
CDK6	CDK6	Definite	DRUGGABLE GENOME	HopkinsGroom|HingoraniCasas|RussLampel|dGene
VAT1	VAT1	Definite	DRUGGABLE GENOME	HopkinsGroom|RussLampel
CDK2	CDK2	Definite	DRUGGABLE GENOME	HingoraniCasas|HopkinsGroom|dGene|RussLampel
