# Supplementary material for: Oncogenic gene expression and epigenetic remodeling of cis-regulatory elements in ASXL1-mutant chronic myelomonocytic leukemia
Source: Nat Commun. 2022 Mar 17;13:1434. doi: 10.1038/s41467-022-29142-6 (PMC8931048; doi:10.1038/s41467-022-29142-6)
Supplement: Supplementary file 7 — Supplementary Data 5 [file 41467_2022_29142_MOESM7_ESM.xlsx]

## Sheet: Sup Data 5
Supplementary Data 5 Functional annotation of differentially expressed genes (up- and down-regulated in ASXL1-mutant chronic myelomonocytic leukemia)
Gene Set	Gene Ontology	Term Name	Term ID	Term Size	Matches	FDR
Up-regulated	GO:MF	haptoglobin binding	GO:0031720	10	9	1.85883e-10
Up-regulated	GO:MF	DNA-dependent ATPase activity	GO:0008094	111	21	6.71952e-09
Up-regulated	GO:MF	DNA helicase activity	GO:0003678	73	17	1.26657e-08
Up-regulated	GO:MF	oxygen carrier activity	GO:0005344	15	9	2.0341e-08
Up-regulated	GO:MF	catalytic activity, acting on DNA	GO:0140097	207	27	2.75377e-08
Up-regulated	GO:MF	DNA replication origin binding	GO:0003688	24	10	1.25747e-07
Up-regulated	GO:MF	ATPase activity	GO:0016887	435	39	1.6281e-07
Up-regulated	GO:MF	ATPase activity, coupled	GO:0042623	289	29	1.741e-06
Up-regulated	GO:MF	drug binding	GO:0008144	1754	93	3.32931e-06
Up-regulated	GO:MF	protein binding	GO:0005515	12715	435	3.69788e-06
Up-regulated	GO:MF	carbohydrate derivative binding	GO:0097367	2256	111	4.96051e-06
Up-regulated	GO:MF	hemoglobin binding	GO:0030492	9	6	4.96051e-06
Up-regulated	GO:MF	single-stranded DNA binding	GO:0003697	116	17	5.1468e-06
Up-regulated	GO:MF	nucleoside-triphosphatase activity	GO:0017111	816	52	1.73789e-05
Up-regulated	GO:MF	single-stranded DNA helicase activity	GO:0017116	17	7	2.05509e-05
Up-regulated	GO:MF	peroxidase activity	GO:0004601	52	11	2.05509e-05
Up-regulated	GO:MF	tubulin binding	GO:0015631	339	29	2.59428e-05
Up-regulated	GO:MF	ATP binding	GO:0005524	1498	79	2.75382e-05
Up-regulated	GO:MF	damaged DNA binding	GO:0003684	66	12	2.86902e-05
Up-regulated	GO:MF	adenyl ribonucleotide binding	GO:0032559	1556	81	2.93835e-05
Up-regulated	GO:MF	pyrophosphatase activity	GO:0016462	866	53	3.09688e-05
Up-regulated	GO:MF	oxidoreductase activity, acting on peroxide as acceptor	GO:0016684	56	11	3.11939e-05
Up-regulated	GO:MF	hydrolase activity, acting on acid anhydrides, in phosphorus-containing anhydrides	GO:0016818	870	53	3.11939e-05
Up-regulated	GO:MF	hydrolase activity, acting on acid anhydrides	GO:0016817	870	53	3.11939e-05
Up-regulated	GO:MF	adenyl nucleotide binding	GO:0030554	1567	81	3.12151e-05
Up-regulated	GO:MF	small molecule binding	GO:0036094	2553	117	3.98631e-05
Up-regulated	GO:MF	purine ribonucleoside triphosphate binding	GO:0035639	1845	91	4.01242e-05
Up-regulated	GO:MF	oxygen binding	GO:0019825	37	9	4.01242e-05
Up-regulated	GO:MF	anaphase-promoting complex binding	GO:0010997	8	5	4.48999e-05
Up-regulated	GO:MF	microtubule motor activity	GO:0003777	85	13	4.54244e-05
Up-regulated	GO:MF	purine ribonucleotide binding	GO:0032555	1910	93	4.54244e-05
Up-regulated	GO:MF	helicase activity	GO:0004386	159	18	4.54244e-05
Up-regulated	GO:MF	purine nucleotide binding	GO:0017076	1923	93	5.86434e-05
Up-regulated	GO:MF	ribonucleotide binding	GO:0032553	1926	93	6.08276e-05
Up-regulated	GO:MF	microtubule binding	GO:0008017	251	23	6.25239e-05
Up-regulated	GO:MF	3'-5' DNA helicase activity	GO:0043138	15	6	8.19619e-05
Up-regulated	GO:MF	hemoglobin alpha binding	GO:0031721	5	4	0.000111402
Up-regulated	GO:MF	cytoskeletal protein binding	GO:0008092	984	55	0.000164711
Up-regulated	GO:MF	cyclin-dependent protein serine/threonine kinase regulator activity	GO:0016538	47	9	0.000241816
Up-regulated	GO:MF	anion binding	GO:0043168	2820	122	0.000259659
Up-regulated	GO:MF	antioxidant activity	GO:0016209	88	12	0.000305371
Up-regulated	GO:MF	motor activity	GO:0003774	139	15	0.000460493
Up-regulated	GO:MF	kinetochore binding	GO:0043515	7	4	0.000639565
Up-regulated	GO:MF	DNA secondary structure binding	GO:0000217	24	6	0.00143356
Up-regulated	GO:MF	nucleotide binding	GO:0000166	2160	95	0.00153661
Up-regulated	GO:MF	nucleoside phosphate binding	GO:1901265	2161	95	0.00153661
Up-regulated	GO:MF	histone kinase activity	GO:0035173	17	5	0.00244726
Up-regulated	GO:MF	kinase binding	GO:0019900	733	40	0.00421194
Up-regulated	GO:MF	ATP-dependent microtubule motor activity, plus-end-directed	GO:0008574	30	6	0.00487627
Up-regulated	GO:MF	heme binding	GO:0020037	139	13	0.00591119
Up-regulated	GO:MF	binding	GO:0005488	15910	500	0.00760957
Up-regulated	GO:MF	protein kinase activity	GO:0004672	612	34	0.00849315
Up-regulated	GO:MF	chromatin binding	GO:0003682	545	31	0.0100313
Up-regulated	GO:MF	tetrapyrrole binding	GO:0046906	149	13	0.0107287
Up-regulated	GO:MF	double-stranded DNA binding	GO:0003690	987	48	0.0122213
Up-regulated	GO:MF	protein kinase binding	GO:0019901	653	35	0.0124542
Up-regulated	GO:MF	lyase activity	GO:0016829	196	15	0.0156986
Up-regulated	GO:MF	double-strand/single-strand DNA junction binding	GO:0000406	2	2	0.0158921
Up-regulated	GO:MF	transferrin receptor activity	GO:0004998	2	2	0.0158921
Up-regulated	GO:MF	obsolete transferrin transmembrane transporter activity	GO:0033570	2	2	0.0158921
Up-regulated	GO:MF	catalytic activity	GO:0003824	5840	208	0.0210277
Up-regulated	GO:MF	bubble DNA binding	GO:0000405	8	3	0.0225612
Up-regulated	GO:MF	5'-flap endonuclease activity	GO:0017108	8	3	0.0225612
Up-regulated	GO:MF	DNA polymerase binding	GO:0070182	17	4	0.0230201
Up-regulated	GO:MF	hydrolase activity	GO:0016787	2548	101	0.0260113
Up-regulated	GO:MF	carbon-oxygen lyase activity	GO:0016835	75	8	0.0285294
Up-regulated	GO:MF	flap endonuclease activity	GO:0048256	9	3	0.0302152
Up-regulated	GO:MF	cyclin-dependent protein serine/threonine kinase activator activity	GO:0061575	9	3	0.0302152
Up-regulated	GO:MF	oxidized purine DNA binding	GO:0032357	9	3	0.0302152
Up-regulated	GO:MF	oxidoreductase activity, acting on CH or CH2 groups, disulfide as acceptor	GO:0016728	3	2	0.0373836
Up-regulated	GO:MF	carbon dioxide transmembrane transporter activity	GO:0035379	3	2	0.0373836
Up-regulated	GO:MF	dinucleotide insertion or deletion binding	GO:0032139	3	2	0.0373836
Up-regulated	GO:MF	ribonucleoside-diphosphate reductase activity	GO:0061731	3	2	0.0373836
Up-regulated	GO:MF	ankyrin binding	GO:0030506	20	4	0.0373836
Up-regulated	GO:MF	ribonucleoside-diphosphate reductase activity, thioredoxin disulfide as acceptor	GO:0004748	3	2	0.0373836
Up-regulated	GO:MF	oxidized DNA binding	GO:0032356	10	3	0.0383228
Up-regulated	GO:MF	cholesterol binding	GO:0015485	48	6	0.0407325
Up-regulated	GO:MF	ATP-dependent microtubule motor activity	GO:1990939	49	6	0.0446866
Up-regulated	GO:MF	mismatch repair complex binding	GO:0032404	11	3	0.0483503
Up-regulated	GO:MF	identical protein binding	GO:0042802	1758	72	0.0483503
Up-regulated	GO:MF	enzyme binding	GO:0019899	2228	88	0.0483503
Up-regulated	GO:MF	extracellular matrix structural constituent conferring compression resistance	GO:0030021	22	4	0.0490603
Up-regulated	GO:BP	mitotic cell cycle	GO:0000278	1033	129	2.46459e-42
Up-regulated	GO:BP	mitotic cell cycle process	GO:1903047	885	119	3.35442e-42
Up-regulated	GO:BP	cell division	GO:0051301	609	95	2.35346e-38
Up-regulated	GO:BP	cell cycle	GO:0007049	1863	164	5.86147e-36
Up-regulated	GO:BP	cell cycle process	GO:0022402	1397	139	2.57687e-35
Up-regulated	GO:BP	chromosome segregation	GO:0007059	321	60	1.04258e-27
Up-regulated	GO:BP	nuclear division	GO:0000280	414	67	2.3487e-27
Up-regulated	GO:BP	mitotic cell cycle phase transition	GO:0044772	595	79	1.04334e-26
Up-regulated	GO:BP	sister chromatid segregation	GO:0000819	185	46	1.38998e-26
Up-regulated	GO:BP	organelle fission	GO:0048285	458	69	1.92072e-26
Up-regulated	GO:BP	cell cycle phase transition	GO:0044770	637	81	2.80175e-26
Up-regulated	GO:BP	mitotic nuclear division	GO:0140014	269	53	1.1235e-25
Up-regulated	GO:BP	nuclear chromosome segregation	GO:0098813	261	52	1.95551e-25
Up-regulated	GO:BP	mitotic sister chromatid segregation	GO:0000070	153	41	4.43071e-25
Up-regulated	GO:BP	DNA replication	GO:0006260	274	50	1.30727e-22
Up-regulated	GO:BP	regulation of cell cycle	GO:0051726	1223	105	9.64086e-21
Up-regulated	GO:BP	DNA-dependent DNA replication	GO:0006261	151	35	5.44085e-19
Up-regulated	GO:BP	regulation of cell cycle process	GO:0010564	791	78	2.46074e-18
Up-regulated	GO:BP	cell cycle checkpoint	GO:0000075	219	39	5.31228e-17
Up-regulated	GO:BP	regulation of mitotic cell cycle	GO:0007346	660	68	8.39994e-17
Up-regulated	GO:BP	meiotic cell cycle	GO:0051321	247	41	8.39994e-17
Up-regulated	GO:BP	chromosome organization	GO:0051276	1238	98	8.78359e-17
Up-regulated	GO:BP	regulation of chromosome segregation	GO:0051983	104	27	7.49587e-16
Up-regulated	GO:BP	mitotic cell cycle checkpoint	GO:0007093	168	33	1.25099e-15
Up-regulated	GO:BP	meiotic cell cycle process	GO:1903046	189	34	6.48953e-15
Up-regulated	GO:BP	regulation of cell cycle phase transition	GO:1901987	481	54	1.04712e-14
Up-regulated	GO:BP	G1/S transition of mitotic cell cycle	GO:0000082	275	40	2.09481e-14
Up-regulated	GO:BP	regulation of mitotic cell cycle phase transition	GO:1901990	444	51	2.93922e-14
Up-regulated	GO:BP	cell cycle G1/S phase transition	GO:0044843	295	41	4.1171e-14
Up-regulated	GO:BP	microtubule cytoskeleton organization	GO:0000226	563	57	1.27258e-13
Up-regulated	GO:BP	microtubule cytoskeleton organization involved in mitosis	GO:1902850	136	27	8.13297e-13
Up-regulated	GO:BP	meiotic nuclear division	GO:0140013	173	30	1.09718e-12
Up-regulated	GO:BP	DNA replication initiation	GO:0006270	41	16	3.0881e-12
Up-regulated	GO:BP	regulation of mitotic nuclear division	GO:0007088	168	29	3.33579e-12
Up-regulated	GO:BP	positive regulation of cell cycle	GO:0045787	384	44	3.37683e-12
Up-regulated	GO:BP	cell cycle DNA replication	GO:0044786	64	19	3.37683e-12
Up-regulated	GO:BP	microtubule-based process	GO:0007017	762	65	3.51258e-12
Up-regulated	GO:BP	regulation of sister chromatid segregation	GO:0033045	82	21	3.56825e-12
Up-regulated	GO:BP	positive regulation of cell cycle process	GO:0090068	295	38	4.84388e-12
Up-regulated	GO:BP	negative regulation of cell cycle process	GO:0010948	358	42	5.39926e-12
Up-regulated	GO:BP	negative regulation of cell cycle	GO:0045786	638	58	6.01354e-12
Up-regulated	GO:BP	regulation of mitotic sister chromatid separation	GO:0010965	59	18	8.23955e-12
Up-regulated	GO:BP	DNA conformation change	GO:0071103	320	39	1.23674e-11
Up-regulated	GO:BP	gas transport	GO:0015669	21	12	1.41242e-11
Up-regulated	GO:BP	regulation of nuclear division	GO:0051783	193	30	1.59322e-11
Up-regulated	GO:BP	negative regulation of mitotic cell cycle	GO:0045930	339	40	1.61428e-11
Up-regulated	GO:BP	reproduction	GO:0000003	1465	96	1.89394e-11
Up-regulated	GO:BP	mitotic sister chromatid separation	GO:0051306	62	18	1.89394e-11
Up-regulated	GO:BP	regulation of mitotic metaphase/anaphase transition	GO:0030071	54	17	1.98153e-11
Up-regulated	GO:BP	DNA integrity checkpoint	GO:0031570	158	27	2.35517e-11
Up-regulated	GO:BP	chromosome separation	GO:0051304	91	21	2.49289e-11
Up-regulated	GO:BP	regulation of chromosome separation	GO:1905818	64	18	3.22102e-11
Up-regulated	GO:BP	regulation of metaphase/anaphase transition of cell cycle	GO:1902099	56	17	3.60158e-11
Up-regulated	GO:BP	reproductive process	GO:0022414	1462	95	3.77632e-11
Up-regulated	GO:BP	cell cycle G2/M phase transition	GO:0044839	274	35	4.68243e-11
Up-regulated	GO:BP	metaphase/anaphase transition of mitotic cell cycle	GO:0007091	57	17	4.72424e-11
Up-regulated	GO:BP	organelle organization	GO:0006996	3920	189	5.15407e-11
Up-regulated	GO:BP	metaphase/anaphase transition of cell cycle	GO:0044784	59	17	8.57457e-11
Up-regulated	GO:BP	negative regulation of cell cycle phase transition	GO:1901988	269	34	1.28965e-10
Up-regulated	GO:BP	regulation of mitotic sister chromatid segregation	GO:0033047	70	18	1.52152e-10
Up-regulated	GO:BP	DNA recombination	GO:0006310	287	35	1.65719e-10
Up-regulated	GO:BP	negative regulation of sister chromatid segregation	GO:0033046	46	15	2.3739e-10
Up-regulated	GO:BP	DNA metabolic process	GO:0006259	930	69	2.49319e-10
Up-regulated	GO:BP	negative regulation of chromosome segregation	GO:0051985	47	15	3.28555e-10
Up-regulated	GO:BP	double-strand break repair	GO:0006302	252	32	4.79699e-10
Up-regulated	GO:BP	mitotic spindle organization	GO:0007052	107	21	5.53049e-10
Up-regulated	GO:BP	negative regulation of mitotic sister chromatid separation	GO:2000816	41	14	5.79616e-10
Up-regulated	GO:BP	kinetochore organization	GO:0051383	22	11	6.97642e-10
Up-regulated	GO:BP	G2/M transition of mitotic cell cycle	GO:0000086	256	32	6.97642e-10
Up-regulated	GO:BP	regulation of transcription involved in G1/S transition of mitotic cell cycle	GO:0000083	28	12	7.58496e-10
Up-regulated	GO:BP	negative regulation of chromosome separation	GO:1905819	42	14	7.98118e-10
Up-regulated	GO:BP	nuclear DNA replication	GO:0033260	59	16	9.14528e-10
Up-regulated	GO:BP	cellular response to DNA damage stimulus	GO:0006974	862	64	1.41151e-09
Up-regulated	GO:BP	double-strand break repair via homologous recombination	GO:0000724	137	23	1.43929e-09
Up-regulated	GO:BP	negative regulation of mitotic sister chromatid segregation	GO:0033048	44	14	1.55492e-09
Up-regulated	GO:BP	negative regulation of mitotic cell cycle phase transition	GO:1901991	250	31	1.63096e-09
Up-regulated	GO:BP	recombinational repair	GO:0000725	138	23	1.63096e-09
Up-regulated	GO:BP	negative regulation of nuclear division	GO:0051784	63	16	2.5234e-09
Up-regulated	GO:BP	negative regulation of mitotic nuclear division	GO:0045839	54	15	2.52535e-09
Up-regulated	GO:BP	negative regulation of mitotic metaphase/anaphase transition	GO:0045841	39	13	3.93945e-09
Up-regulated	GO:BP	spindle organization	GO:0007051	171	25	3.95808e-09
Up-regulated	GO:BP	regulation of cell cycle G2/M phase transition	GO:1902749	215	28	4.53505e-09
Up-regulated	GO:BP	negative regulation of metaphase/anaphase transition of cell cycle	GO:1902100	40	13	5.47278e-09
Up-regulated	GO:BP	DNA repair	GO:0006281	553	47	8.91672e-09
Up-regulated	GO:BP	attachment of spindle microtubules to kinetochore	GO:0008608	34	12	9.55349e-09
Up-regulated	GO:BP	meiotic chromosome segregation	GO:0045132	90	18	9.94604e-09
Up-regulated	GO:BP	oxygen transport	GO:0015671	16	9	1.15629e-08
Up-regulated	GO:BP	cytoskeleton organization	GO:0007010	1353	83	1.68419e-08
Up-regulated	GO:BP	spindle assembly checkpoint	GO:0071173	37	12	2.74684e-08
Up-regulated	GO:BP	mitotic spindle assembly checkpoint	GO:0007094	37	12	2.74684e-08
Up-regulated	GO:BP	mitotic spindle checkpoint	GO:0071174	37	12	2.74684e-08
Up-regulated	GO:BP	spindle checkpoint	GO:0031577	37	12	2.74684e-08
Up-regulated	GO:BP	hydrogen peroxide catabolic process	GO:0042744	33	11	1.05245e-07
Up-regulated	GO:BP	cytokinesis	GO:0000910	172	23	1.21345e-07
Up-regulated	GO:BP	DNA duplex unwinding	GO:0032508	105	18	1.25513e-07
Up-regulated	GO:BP	meiosis I cell cycle process	GO:0061982	118	19	1.32423e-07
Up-regulated	GO:BP	DNA damage checkpoint	GO:0000077	146	21	1.54947e-07
Up-regulated	GO:BP	cellular component organization	GO:0016043	6454	259	1.54947e-07
Up-regulated	GO:BP	regulation of DNA replication	GO:0006275	109	18	2.2435e-07
Up-regulated	GO:BP	mitotic cytokinesis	GO:0000281	74	15	2.41971e-07
Up-regulated	GO:BP	regulation of cell division	GO:0051302	166	22	3.00818e-07
Up-regulated	GO:BP	centrosome cycle	GO:0007098	125	19	3.35696e-07
Up-regulated	GO:BP	regulation of G2/M transition of mitotic cell cycle	GO:0010389	198	24	3.62784e-07
Up-regulated	GO:BP	DNA geometric change	GO:0032392	114	18	4.46448e-07
Up-regulated	GO:BP	cofactor catabolic process	GO:0051187	67	14	5.01705e-07
Up-regulated	GO:BP	centromere complex assembly	GO:0034508	57	13	5.46692e-07
Up-regulated	GO:BP	positive regulation of cell cycle phase transition	GO:1901989	104	17	6.60224e-07
Up-regulated	GO:BP	metaphase plate congression	GO:0051310	58	13	6.72865e-07
Up-regulated	GO:BP	mitotic DNA integrity checkpoint	GO:0044774	106	17	8.71376e-07
Up-regulated	GO:BP	signal transduction in response to DNA damage	GO:0042770	133	19	8.87283e-07
Up-regulated	GO:BP	negative regulation of chromosome organization	GO:2001251	148	20	9.73896e-07
Up-regulated	GO:BP	microtubule organizing center organization	GO:0031023	134	19	9.8759e-07
Up-regulated	GO:BP	regulation of chromosome organization	GO:0033044	351	32	1.27436e-06
Up-regulated	GO:BP	signal transduction involved in DNA damage checkpoint	GO:0072422	73	14	1.46728e-06
Up-regulated	GO:BP	signal transduction involved in DNA integrity checkpoint	GO:0072401	73	14	1.46728e-06
Up-regulated	GO:BP	signal transduction involved in cell cycle checkpoint	GO:0072395	74	14	1.74538e-06
Up-regulated	GO:BP	regulation of cyclin-dependent protein serine/threonine kinase activity	GO:0000079	99	16	1.91656e-06
Up-regulated	GO:BP	meiosis I	GO:0007127	113	17	2.14838e-06
Up-regulated	GO:BP	CENP-A containing chromatin organization	GO:0061641	44	11	2.32912e-06
Up-regulated	GO:BP	regulation of cytokinesis	GO:0032465	88	15	2.32912e-06
Up-regulated	GO:BP	CENP-A containing nucleosome assembly	GO:0034080	44	11	2.32912e-06
Up-regulated	GO:BP	cellular component organization or biogenesis	GO:0071840	6636	259	2.32912e-06
Up-regulated	GO:BP	mitotic metaphase plate congression	GO:0007080	44	11	2.32912e-06
Up-regulated	GO:BP	establishment of chromosome localization	GO:0051303	76	14	2.32912e-06
Up-regulated	GO:BP	chromosome localization	GO:0050000	77	14	2.74734e-06
Up-regulated	GO:BP	regulation of cyclin-dependent protein kinase activity	GO:1904029	103	16	3.16498e-06
Up-regulated	GO:BP	DNA packaging	GO:0006323	208	23	3.43525e-06
Up-regulated	GO:BP	mitotic DNA replication	GO:1902969	15	7	4.94872e-06
Up-regulated	GO:BP	chromatin remodeling at centromere	GO:0031055	48	11	5.89258e-06
Up-regulated	GO:BP	signal transduction by p53 class mediator	GO:0072331	267	26	6.32814e-06
Up-regulated	GO:BP	antibiotic catabolic process	GO:0017001	59	12	6.39151e-06
Up-regulated	GO:BP	protein localization to chromosome	GO:0034502	84	14	8.10949e-06
Up-regulated	GO:BP	double-strand break repair via break-induced replication	GO:0000727	11	6	1.25055e-05
Up-regulated	GO:BP	erythrocyte differentiation	GO:0030218	115	16	1.42524e-05
Up-regulated	GO:BP	positive regulation of mitotic cell cycle phase transition	GO:1901992	88	14	1.43976e-05
Up-regulated	GO:BP	positive regulation of mitotic cell cycle	GO:0045931	160	19	1.44041e-05
Up-regulated	GO:BP	cytoskeleton-dependent cytokinesis	GO:0061640	102	15	1.56071e-05
Up-regulated	GO:BP	DNA replication-independent nucleosome assembly	GO:0006336	54	11	1.98302e-05
Up-regulated	GO:BP	erythrocyte development	GO:0048821	34	9	2.04837e-05
Up-regulated	GO:BP	negative regulation of organelle organization	GO:0010639	401	32	2.17517e-05
Up-regulated	GO:BP	DNA replication-independent nucleosome organization	GO:0034724	55	11	2.36114e-05
Up-regulated	GO:BP	DNA damage response, signal transduction by p53 class mediator	GO:0030330	107	15	2.83644e-05
Up-regulated	GO:BP	sister chromatid cohesion	GO:0007062	57	11	3.3537e-05
Up-regulated	GO:BP	hydrogen peroxide metabolic process	GO:0042743	57	11	3.3537e-05
Up-regulated	GO:BP	chromosome condensation	GO:0030261	46	10	3.3537e-05
Up-regulated	GO:BP	erythrocyte homeostasis	GO:0034101	124	16	3.70177e-05
Up-regulated	GO:BP	mitotic DNA damage checkpoint	GO:0044773	97	14	4.4906e-05
Up-regulated	GO:BP	drug transport	GO:0015893	208	21	4.92095e-05
Up-regulated	GO:BP	positive regulation of DNA replication	GO:0045740	38	9	5.33675e-05
Up-regulated	GO:BP	protein localization to chromosome, centromeric region	GO:0071459	21	7	6.52342e-05
Up-regulated	GO:BP	regulation of DNA-dependent DNA replication	GO:0090329	50	10	7.22463e-05
Up-regulated	GO:BP	positive regulation of cell cycle G2/M phase transition	GO:1902751	30	8	7.66775e-05
Up-regulated	GO:BP	histone exchange	GO:0043486	62	11	7.66775e-05
Up-regulated	GO:BP	gonad development	GO:0008406	218	21	0.000100894
Up-regulated	GO:BP	DNA unwinding involved in DNA replication	GO:0006268	15	6	0.000104908
Up-regulated	GO:BP	myeloid cell homeostasis	GO:0002262	151	17	0.00010931
Up-regulated	GO:BP	regulation of organelle organization	GO:0033043	1284	68	0.000112657
Up-regulated	GO:BP	antibiotic metabolic process	GO:0016999	121	15	0.000123425
Up-regulated	GO:BP	bicarbonate transport	GO:0015701	42	9	0.000123425
Up-regulated	GO:BP	chromosome organization involved in meiotic cell cycle	GO:0070192	66	11	0.000138663
Up-regulated	GO:BP	development of primary sexual characteristics	GO:0045137	224	21	0.000148508
Up-regulated	GO:BP	spindle assembly	GO:0051225	108	14	0.000150597
Up-regulated	GO:BP	male gonad development	GO:0008584	139	16	0.000152672
Up-regulated	GO:BP	DNA replication checkpoint	GO:0000076	16	6	0.000154628
Up-regulated	GO:BP	development of primary male sexual characteristics	GO:0046546	140	16	0.000165655
Up-regulated	GO:BP	regulation of microtubule cytoskeleton organization	GO:0070507	192	19	0.00018809
Up-regulated	GO:BP	DNA damage response, signal transduction by p53 class mediator resulting in cell cycle arrest	GO:0006977	56	10	0.000192698
Up-regulated	GO:BP	DNA strand elongation involved in DNA replication	GO:0006271	17	6	0.000218287
Up-regulated	GO:BP	mitotic chromosome condensation	GO:0007076	17	6	0.000218287
Up-regulated	GO:BP	mitotic spindle assembly	GO:0090307	57	10	0.000218287
Up-regulated	GO:BP	intracellular signal transduction involved in G1 DNA damage checkpoint	GO:1902400	57	10	0.000218287
Up-regulated	GO:BP	protein localization to kinetochore	GO:0034501	17	6	0.000218287
Up-regulated	GO:BP	kinetochore assembly	GO:0051382	17	6	0.000218287
Up-regulated	GO:BP	anaphase-promoting complex-dependent catabolic process	GO:0031145	83	12	0.000218287
Up-regulated	GO:BP	signal transduction involved in mitotic G1 DNA damage checkpoint	GO:0072431	57	10	0.000218287
Up-regulated	GO:BP	myeloid cell development	GO:0061515	70	11	0.00022663
Up-regulated	GO:BP	organelle assembly	GO:0070925	841	49	0.00022663
Up-regulated	GO:BP	cellular response to stress	GO:0033554	2064	96	0.000228165
Up-regulated	GO:BP	regulation of G1/S transition of mitotic cell cycle	GO:2000045	179	18	0.000245604
Up-regulated	GO:BP	regulation of centrosome cycle	GO:0046605	58	10	0.000248284
Up-regulated	GO:BP	signal transduction involved in mitotic DNA damage checkpoint	GO:1902402	59	10	0.000286261
Up-regulated	GO:BP	signal transduction involved in mitotic DNA integrity checkpoint	GO:1902403	59	10	0.000286261
Up-regulated	GO:BP	signal transduction involved in mitotic cell cycle checkpoint	GO:0072413	59	10	0.000286261
Up-regulated	GO:BP	establishment of mitotic spindle localization	GO:0040001	37	8	0.000349603
Up-regulated	GO:BP	protein-DNA complex assembly	GO:0065004	258	22	0.000353842
Up-regulated	GO:BP	actomyosin contractile ring assembly	GO:0000915	6	4	0.00035402
Up-regulated	GO:BP	assembly of actomyosin apparatus involved in cytokinesis	GO:0000912	6	4	0.00035402
Up-regulated	GO:BP	regulation of meiotic cell cycle	GO:0051445	50	9	0.00047206
Up-regulated	GO:BP	mitotic G1/S transition checkpoint	GO:0044819	63	10	0.000503764
Up-regulated	GO:BP	mitotic G1 DNA damage checkpoint	GO:0031571	63	10	0.000503764
Up-regulated	GO:BP	cellular response to toxic substance	GO:0097237	246	21	0.00053141
Up-regulated	GO:BP	developmental process involved in reproduction	GO:0003006	680	41	0.000548214
Up-regulated	GO:BP	immune system development	GO:0002520	997	54	0.000559926
Up-regulated	GO:BP	G1 DNA damage checkpoint	GO:0044783	64	10	0.000569267
Up-regulated	GO:BP	negative regulation of G1/S transition of mitotic cell cycle	GO:2000134	123	14	0.000573026
Up-regulated	GO:BP	response to drug	GO:0042493	1074	57	0.000573406
Up-regulated	GO:BP	multicellular organism reproduction	GO:0032504	851	48	0.000589156
Up-regulated	GO:BP	spindle localization	GO:0051653	52	9	0.000624063
Up-regulated	GO:BP	sex differentiation	GO:0007548	271	22	0.000707514
Up-regulated	GO:BP	attachment of mitotic spindle microtubules to kinetochore	GO:0051315	13	5	0.000722487
Up-regulated	GO:BP	regulation of attachment of spindle microtubules to kinetochore	GO:0051988	13	5	0.000722487
Up-regulated	GO:BP	pre-replicative complex assembly involved in nuclear cell cycle DNA replication	GO:0006267	7	4	0.000735611
Up-regulated	GO:BP	actomyosin contractile ring organization	GO:0044837	7	4	0.000735611
Up-regulated	GO:BP	pre-replicative complex assembly	GO:0036388	7	4	0.000735611
Up-regulated	GO:BP	pre-replicative complex assembly involved in cell cycle DNA replication	GO:1902299	7	4	0.000735611
Up-regulated	GO:BP	DNA replication preinitiation complex assembly	GO:0071163	3	3	0.000754068
Up-regulated	GO:BP	cellular detoxification	GO:1990748	111	13	0.000780963
Up-regulated	GO:BP	male sex differentiation	GO:0046661	161	16	0.000780963
Up-regulated	GO:BP	multicellular organismal reproductive process	GO:0048609	838	47	0.000782758
Up-regulated	GO:BP	G2 DNA damage checkpoint	GO:0031572	31	7	0.000812106
Up-regulated	GO:BP	regulation of cell cycle G1/S phase transition	GO:1902806	198	18	0.000826949
Up-regulated	GO:BP	positive regulation of cell cycle arrest	GO:0071158	82	11	0.000885576
Up-regulated	GO:BP	negative regulation of cell cycle G1/S phase transition	GO:1902807	129	14	0.0009001
Up-regulated	GO:BP	replication fork processing	GO:0031297	32	7	0.000989278
Up-regulated	GO:BP	female meiotic nuclear division	GO:0007143	32	7	0.000989278
Up-regulated	GO:BP	meiotic spindle organization	GO:0000212	14	5	0.00102008
Up-regulated	GO:BP	organelle localization	GO:0051640	634	38	0.00111977
Up-regulated	GO:BP	regulation of DNA recombination	GO:0000018	100	12	0.00118213
Up-regulated	GO:BP	negative regulation of cellular component organization	GO:0051129	733	42	0.00124175
Up-regulated	GO:BP	cellular oxidant detoxification	GO:0098869	101	12	0.00129379
Up-regulated	GO:BP	regulation of meiotic cell cycle phase transition	GO:1901993	8	4	0.00132631
Up-regulated	GO:BP	meiotic cell cycle phase transition	GO:0044771	8	4	0.00132631
Up-regulated	GO:BP	regulation of microtubule-based process	GO:0032886	226	19	0.00139602
Up-regulated	GO:BP	response to stress	GO:0006950	4085	161	0.00145616
Up-regulated	GO:BP	regulation of ubiquitin protein ligase activity	GO:1904666	24	6	0.00153716
Up-regulated	GO:BP	DNA strand elongation	GO:0022616	24	6	0.00153716
Up-regulated	GO:BP	animal organ regeneration	GO:0031100	73	10	0.00156803
Up-regulated	GO:BP	cofactor metabolic process	GO:0051186	462	30	0.00167077
Up-regulated	GO:BP	cellular process involved in reproduction in multicellular organism	GO:0022412	353	25	0.00171727
Up-regulated	GO:BP	establishment of spindle localization	GO:0051293	47	8	0.0017507
Up-regulated	GO:BP	homeostasis of number of cells	GO:0048872	251	20	0.00183407
Up-regulated	GO:BP	ATP-dependent chromatin remodeling	GO:0043044	91	11	0.00214613
Up-regulated	GO:BP	mitotic spindle elongation	GO:0000022	9	4	0.00222071
Up-regulated	GO:BP	regulation of cell cycle arrest	GO:0071156	108	12	0.00235437
Up-regulated	GO:BP	regulation of DNA endoreduplication	GO:0032875	4	3	0.00255235
Up-regulated	GO:BP	cell cycle DNA replication initiation	GO:1902292	4	3	0.00255235
Up-regulated	GO:BP	mitotic DNA replication initiation	GO:1902975	4	3	0.00255235
Up-regulated	GO:BP	nuclear cell cycle DNA replication initiation	GO:1902315	4	3	0.00255235
Up-regulated	GO:BP	negative regulation of meiotic cell cycle	GO:0051447	17	5	0.00264452
Up-regulated	GO:BP	protein-DNA complex subunit organization	GO:0071824	300	22	0.00267904
Up-regulated	GO:BP	regulation of reproductive process	GO:2000241	163	15	0.00284646
Up-regulated	GO:BP	telomere maintenance	GO:0000723	163	15	0.00284646
Up-regulated	GO:BP	positive regulation of G2/M transition of mitotic cell cycle	GO:0010971	27	6	0.00290072
Up-regulated	GO:BP	telomere maintenance via semi-conservative replication	GO:0032201	27	6	0.00290072
Up-regulated	GO:BP	establishment of organelle localization	GO:0051656	411	27	0.00295262
Up-regulated	GO:BP	response to ionizing radiation	GO:0010212	146	14	0.00302782
Up-regulated	GO:BP	regeneration	GO:0031099	202	17	0.00303847
Up-regulated	GO:BP	hematopoietic or lymphoid organ development	GO:0048534	946	49	0.00320882
Up-regulated	GO:BP	reproductive structure development	GO:0048608	436	28	0.00320882
Up-regulated	GO:BP	sexual reproduction	GO:0019953	846	45	0.00332783
Up-regulated	GO:BP	positive regulation of fibroblast proliferation	GO:0048146	52	8	0.00335342
Up-regulated	GO:BP	spindle elongation	GO:0051231	10	4	0.00335342
Up-regulated	GO:BP	negative regulation of cell division	GO:0051782	18	5	0.00337411
Up-regulated	GO:BP	positive regulation of chromosome segregation	GO:0051984	28	6	0.00344377
Up-regulated	GO:BP	protein localization to chromatin	GO:0071168	28	6	0.00344377
Up-regulated	GO:BP	reproductive system development	GO:0061458	439	28	0.00350011
Up-regulated	GO:BP	DNA-dependent DNA replication maintenance of fidelity	GO:0045005	41	7	0.00436045
Up-regulated	GO:BP	negative regulation of G0 to G1 transition	GO:0070317	41	7	0.00436045
Up-regulated	GO:BP	response to toxic substance	GO:0009636	539	32	0.00447555
Up-regulated	GO:BP	response to radiation	GO:0009314	446	28	0.00447888
Up-regulated	GO:BP	detoxification	GO:0098754	135	13	0.00472259
Up-regulated	GO:BP	mitotic G2/M transition checkpoint	GO:0044818	30	6	0.00502066
Up-regulated	GO:BP	response to reactive oxygen species	GO:0000302	234	18	0.00558172
Up-regulated	GO:BP	carbon dioxide transport	GO:0015670	5	3	0.00558172
Up-regulated	GO:BP	DNA endoreduplication	GO:0042023	5	3	0.00558172
Up-regulated	GO:BP	meiotic sister chromatid cohesion, centromeric	GO:0051754	5	3	0.00558172
Up-regulated	GO:BP	cell maturation	GO:0048469	176	15	0.0059911
Up-regulated	GO:BP	telomere organization	GO:0032200	176	15	0.0059911
Up-regulated	GO:BP	gamete generation	GO:0007276	696	38	0.00613102
Up-regulated	GO:BP	response to oxidative stress	GO:0006979	457	28	0.00641617
Up-regulated	GO:BP	centromeric sister chromatid cohesion	GO:0070601	12	4	0.00685723
Up-regulated	GO:BP	mitotic nuclear envelope disassembly	GO:0007077	12	4	0.00685723
Up-regulated	GO:BP	female gamete generation	GO:0007292	141	13	0.00685723
Up-regulated	GO:BP	negative regulation of meiotic nuclear division	GO:0045835	12	4	0.00685723
Up-regulated	GO:BP	regulation of transferase activity	GO:0051338	981	49	0.00685723
Up-regulated	GO:BP	positive regulation of ubiquitin protein ligase activity	GO:1904668	12	4	0.00685723
Up-regulated	GO:BP	establishment of mitotic spindle orientation	GO:0000132	32	6	0.00688831
Up-regulated	GO:BP	hemopoiesis	GO:0030097	905	46	0.00700335
Up-regulated	GO:BP	regulation of cellular component organization	GO:0051128	2488	103	0.00707832
Up-regulated	GO:BP	drug catabolic process	GO:0042737	142	13	0.00721579
Up-regulated	GO:BP	nucleosome assembly	GO:0006334	142	13	0.00721579
Up-regulated	GO:BP	regulation of G0 to G1 transition	GO:0070316	45	7	0.00726139
Up-regulated	GO:BP	regulation of signal transduction by p53 class mediator	GO:1901796	181	15	0.00766741
Up-regulated	GO:BP	myeloid cell differentiation	GO:0030099	420	26	0.00849449
Up-regulated	GO:BP	multi-organism reproductive process	GO:0044703	1020	50	0.00874423
Up-regulated	GO:BP	somatic hypermutation of immunoglobulin genes	GO:0016446	13	4	0.00926412
Up-regulated	GO:BP	one-carbon compound transport	GO:0019755	13	4	0.00926412
Up-regulated	GO:BP	positive regulation of DNA-dependent DNA replication	GO:2000105	13	4	0.00926412
Up-regulated	GO:BP	G0 to G1 transition	GO:0045023	47	7	0.00932565
Up-regulated	GO:BP	female meiosis chromosome segregation	GO:0016321	6	3	0.00997689
Up-regulated	GO:BP	meiotic chromosome condensation	GO:0010032	6	3	0.00997689
Up-regulated	GO:BP	negative regulation of reproductive process	GO:2000242	62	8	0.0100074
Up-regulated	GO:BP	homeostatic process	GO:0042592	1939	83	0.0102589
Up-regulated	GO:BP	positive regulation of cell population proliferation	GO:0008284	955	47	0.0115726
Up-regulated	GO:BP	regulation of mitotic spindle checkpoint	GO:1903504	14	4	0.0121247
Up-regulated	GO:BP	mitotic centrosome separation	GO:0007100	14	4	0.0121247
Up-regulated	GO:BP	somatic diversification of immune receptors via somatic mutation	GO:0002566	14	4	0.0121247
Up-regulated	GO:BP	regulation of mitotic cell cycle spindle assembly checkpoint	GO:0090266	14	4	0.0121247
Up-regulated	GO:BP	regulation of spindle checkpoint	GO:0090231	14	4	0.0121247
Up-regulated	GO:BP	signal transduction involved in G2 DNA damage checkpoint	GO:0072425	14	4	0.0121247
Up-regulated	GO:BP	meiotic chromosome separation	GO:0051307	24	5	0.0121247
Up-regulated	GO:BP	microtubule polymerization or depolymerization	GO:0031109	116	11	0.0139994
Up-regulated	GO:BP	DNA double-strand break processing	GO:0000729	25	5	0.014673
Up-regulated	GO:BP	regulation of chondrocyte differentiation	GO:0032330	51	7	0.014673
Up-regulated	GO:BP	centrosome duplication	GO:0051298	66	8	0.014673
Up-regulated	GO:BP	cell population proliferation	GO:0008283	2052	86	0.0148977
Up-regulated	GO:BP	centrosome separation	GO:0051299	15	4	0.0158181
Up-regulated	GO:BP	spindle assembly involved in meiosis	GO:0090306	7	3	0.0160539
Up-regulated	GO:BP	histone phosphorylation	GO:0016572	38	6	0.0160539
Up-regulated	GO:BP	mitotic spindle midzone assembly	GO:0051256	7	3	0.0160539
Up-regulated	GO:BP	establishment of spindle orientation	GO:0051294	38	6	0.0160539
Up-regulated	GO:BP	postreplication repair	GO:0006301	52	7	0.0161021
Up-regulated	GO:BP	reciprocal meiotic recombination	GO:0007131	52	7	0.0161021
Up-regulated	GO:BP	cell cycle arrest	GO:0007050	238	17	0.0161042
Up-regulated	GO:BP	positive regulation of DNA endoreduplication	GO:0032877	2	2	0.0161514
Up-regulated	GO:BP	cell cycle DNA replication maintenance of fidelity	GO:1902298	2	2	0.0161514
Up-regulated	GO:BP	trans-synaptic signaling by nitric oxide, modulating synaptic transmission	GO:0099555	2	2	0.0161514
Up-regulated	GO:BP	mitotic recombination-dependent replication fork processing	GO:1990426	2	2	0.0161514
Up-regulated	GO:BP	trans-synaptic signaling by soluble gas, modulating synaptic transmission	GO:0099554	2	2	0.0161514
Up-regulated	GO:BP	mitotic DNA replication maintenance of fidelity	GO:1990505	2	2	0.0161514
Up-regulated	GO:BP	defense response to nematode	GO:0002215	2	2	0.0161514
Up-regulated	GO:BP	spindle assembly involved in female meiosis I	GO:0007057	2	2	0.0161514
Up-regulated	GO:BP	regulation of response to DNA damage stimulus	GO:2001020	218	16	0.016497
Up-regulated	GO:BP	oocyte maturation	GO:0001556	26	5	0.0165918
Up-regulated	GO:BP	regulation of protein serine/threonine kinase activity	GO:0071900	516	29	0.016764
Up-regulated	GO:BP	positive regulation of mitotic nuclear division	GO:0045840	53	7	0.0172541
Up-regulated	GO:BP	homologous recombination	GO:0035825	53	7	0.0172541
Up-regulated	GO:BP	interstrand cross-link repair	GO:0036297	53	7	0.0172541
Up-regulated	GO:BP	positive regulation of cytokinesis	GO:0032467	39	6	0.0174338
Up-regulated	GO:BP	cytokinetic process	GO:0032506	39	6	0.0174338
Up-regulated	GO:BP	microtubule-based movement	GO:0007018	285	19	0.0178933
Up-regulated	GO:BP	nuclear envelope disassembly	GO:0051081	16	4	0.0188729
Up-regulated	GO:BP	retrograde vesicle-mediated transport, Golgi to endoplasmic reticulum	GO:0006890	86	9	0.0188729
Up-regulated	GO:BP	membrane disassembly	GO:0030397	16	4	0.0188729
Up-regulated	GO:BP	cellular response to nitric oxide	GO:0071732	16	4	0.0188729
Up-regulated	GO:BP	chromatin assembly	GO:0031497	162	13	0.020937
Up-regulated	GO:BP	immunoglobulin production involved in immunoglobulin mediated immune response	GO:0002381	55	7	0.0209999
Up-regulated	GO:BP	organic anion transport	GO:0015711	501	28	0.0213227
Up-regulated	GO:BP	negative regulation of cell cycle G2/M phase transition	GO:1902750	106	10	0.0223436
Up-regulated	GO:BP	positive regulation of centrosome duplication	GO:0010825	8	3	0.0225262
Up-regulated	GO:BP	meiotic sister chromatid cohesion	GO:0051177	8	3	0.0225262
Up-regulated	GO:BP	regulation of mitochondrial ATP synthesis coupled electron transport	GO:1905446	8	3	0.0225262
Up-regulated	GO:BP	female meiosis I	GO:0007144	8	3	0.0225262
Up-regulated	GO:BP	protein K6-linked ubiquitination	GO:0085020	8	3	0.0225262
Up-regulated	GO:BP	meiotic sister chromatid segregation	GO:0045144	8	3	0.0225262
Up-regulated	GO:BP	anatomical structure maturation	GO:0071695	166	13	0.0252978
Up-regulated	GO:BP	homologous chromosome segregation	GO:0045143	57	7	0.0252978
Up-regulated	GO:BP	response to hydrogen peroxide	GO:0042542	147	12	0.026603
Up-regulated	GO:BP	regulation of centrosome duplication	GO:0010824	43	6	0.0277636
Up-regulated	GO:BP	somatic diversification of immunoglobulins	GO:0016445	58	7	0.0277636
Up-regulated	GO:BP	animal organ development	GO:0048513	3635	137	0.0279883
Up-regulated	GO:BP	cilium assembly	GO:0060271	367	22	0.0279883
Up-regulated	GO:BP	protein depolymerization	GO:0051261	110	10	0.0284137
Up-regulated	GO:BP	cell development	GO:0048468	2196	89	0.0288557
Up-regulated	GO:BP	gland development	GO:0048732	441	25	0.0299937
Up-regulated	GO:BP	peptidyl-serine modification	GO:0018209	323	20	0.0302339
Up-regulated	GO:BP	regulation of protein kinase activity	GO:0045859	797	39	0.030585
Up-regulated	GO:BP	base-excision repair	GO:0006284	44	6	0.0306464
Up-regulated	GO:BP	positive regulation of mitotic metaphase/anaphase transition	GO:0045842	9	3	0.0315751
Up-regulated	GO:BP	positive regulation of mitotic sister chromatid separation	GO:1901970	9	3	0.0315751
Up-regulated	GO:BP	regulation of mitotic centrosome separation	GO:0046602	9	3	0.0315751
Up-regulated	GO:BP	response to X-ray	GO:0010165	31	5	0.033911
Up-regulated	GO:BP	microtubule depolymerization	GO:0007019	45	6	0.0340063
Up-regulated	GO:BP	response to nitric oxide	GO:0071731	19	4	0.0342559
Up-regulated	GO:BP	regulation of gonad development	GO:1905939	19	4	0.0342559
Up-regulated	GO:BP	cellular response to reactive nitrogen species	GO:1902170	19	4	0.0342559
Up-regulated	GO:BP	ciliary basal body-plasma membrane docking	GO:0097711	95	9	0.0344163
Up-regulated	GO:BP	antigen processing and presentation of exogenous peptide antigen via MHC class II	GO:0019886	95	9	0.0344163
Up-regulated	GO:BP	regulation of DNA metabolic process	GO:0051052	351	21	0.0344392
Up-regulated	GO:BP	germ cell development	GO:0007281	260	17	0.0354165
Up-regulated	GO:BP	somatic recombination of immunoglobulin genes involved in immune response	GO:0002204	46	6	0.037013
Up-regulated	GO:BP	isotype switching	GO:0045190	46	6	0.037013
Up-regulated	GO:BP	somatic diversification of immunoglobulins involved in immune response	GO:0002208	46	6	0.037013
Up-regulated	GO:BP	negative regulation of cellular process	GO:0048523	4914	177	0.037013
Up-regulated	GO:BP	regulation of cell cycle checkpoint	GO:1901976	32	5	0.0377546
Up-regulated	GO:BP	regulation of meiotic nuclear division	GO:0040020	32	5	0.0377546
Up-regulated	GO:BP	negative regulation of transcription involved in G1/S transition of mitotic cell cycle	GO:0071930	3	2	0.038648
Up-regulated	GO:BP	trans-synaptic signaling by soluble gas	GO:0099543	3	2	0.038648
Up-regulated	GO:BP	negative regulation of DNA-dependent DNA replication	GO:2000104	20	4	0.038648
Up-regulated	GO:BP	Tie signaling pathway	GO:0048014	3	2	0.038648
Up-regulated	GO:BP	post-translational protein acetylation	GO:0034421	3	2	0.038648
Up-regulated	GO:BP	carbon dioxide transmembrane transport	GO:0035378	3	2	0.038648
Up-regulated	GO:BP	cellular response to luteinizing hormone stimulus	GO:0071373	3	2	0.038648
Up-regulated	GO:BP	synaptic signaling by nitric oxide	GO:0099163	3	2	0.038648
Up-regulated	GO:BP	negative regulation of DNA duplex unwinding	GO:1905463	3	2	0.038648
Up-regulated	GO:BP	basophil activation	GO:0045575	3	2	0.038648
Up-regulated	GO:BP	trans-synaptic signaling by nitric oxide	GO:0099548	3	2	0.038648
Up-regulated	GO:BP	regulation of G2/MI transition of meiotic cell cycle	GO:0110030	3	2	0.038648
Up-regulated	GO:BP	negative regulation of meiotic cell cycle phase transition	GO:1901994	3	2	0.038648
Up-regulated	GO:BP	regulation of thrombin-activated receptor signaling pathway	GO:0070494	3	2	0.038648
Up-regulated	GO:BP	G2/MI transition of meiotic cell cycle	GO:0008315	3	2	0.038648
Up-regulated	GO:BP	nitric oxide transport	GO:0030185	3	2	0.038648
Up-regulated	GO:BP	mitotic telomere maintenance via semi-conservative replication	GO:1902990	3	2	0.038648
Up-regulated	GO:BP	negative regulation of thrombin-activated receptor signaling pathway	GO:0070495	3	2	0.038648
Up-regulated	GO:BP	positive regulation of G2/MI transition of meiotic cell cycle	GO:0110032	3	2	0.038648
Up-regulated	GO:BP	negative regulation of potassium ion export across plasma membrane	GO:1903765	3	2	0.038648
Up-regulated	GO:BP	regulation of double-strand break repair via homologous recombination	GO:0010569	47	6	0.038978
Up-regulated	GO:BP	antigen processing and presentation of peptide antigen via MHC class II	GO:0002495	98	9	0.0393945
Up-regulated	GO:BP	mitotic DNA replication checkpoint	GO:0033314	10	3	0.0395109
Up-regulated	GO:BP	spindle midzone assembly	GO:0051255	10	3	0.0395109
Up-regulated	GO:BP	meiosis II	GO:0007135	10	3	0.0395109
Up-regulated	GO:BP	meiosis II cell cycle process	GO:0061983	10	3	0.0395109
Up-regulated	GO:BP	positive regulation of metaphase/anaphase transition of cell cycle	GO:1902101	10	3	0.0395109
Up-regulated	GO:BP	cGMP-mediated signaling	GO:0019934	33	5	0.0404077
Up-regulated	GO:BP	cilium organization	GO:0044782	385	22	0.0437529
Up-regulated	GO:BP	plasma membrane bounded cell projection assembly	GO:0120031	559	29	0.0440637
Up-regulated	GO:BP	negative regulation of response to DNA damage stimulus	GO:2001021	82	8	0.0449707
Up-regulated	GO:BP	antigen processing and presentation of peptide or polysaccharide antigen via MHC class II	GO:0002504	101	9	0.0470271
Up-regulated	GO:BP	response to UV	GO:0009411	140	11	0.0470271
Up-regulated	GO:BP	regulation of protein localization to nucleus	GO:1900180	121	10	0.0493421
Up-regulated	GO:BP	positive regulation of nuclear division	GO:0051785	66	7	0.0498461
Up-regulated	GO:CC	chromosomal region	GO:0098687	351	60	4.37667e-26
Up-regulated	GO:CC	condensed chromosome	GO:0000793	220	47	1.0808e-24
Up-regulated	GO:CC	chromosome, centromeric region	GO:0000775	197	41	4.64513e-21
Up-regulated	GO:CC	condensed chromosome, centromeric region	GO:0000779	119	32	6.16261e-20
Up-regulated	GO:CC	condensed chromosome kinetochore	GO:0000777	106	30	1.9607e-19
Up-regulated	GO:CC	kinetochore	GO:0000776	138	33	5.11628e-19
Up-regulated	GO:CC	chromosome	GO:0005694	1742	119	7.58989e-17
Up-regulated	GO:CC	microtubule cytoskeleton	GO:0015630	1211	91	5.75858e-15
Up-regulated	GO:CC	chromosomal part	GO:0044427	1624	108	2.41703e-14
Up-regulated	GO:CC	microtubule organizing center	GO:0005815	751	66	8.97652e-14
Up-regulated	GO:CC	cytoskeletal part	GO:0044430	1707	107	1.53941e-12
Up-regulated	GO:CC	centrosome	GO:0005813	519	51	2.17645e-12
Up-regulated	GO:CC	spindle	GO:0005819	353	41	2.96592e-12
Up-regulated	GO:CC	hemoglobin complex	GO:0005833	13	10	5.74243e-12
Up-regulated	GO:CC	intracellular non-membrane-bounded organelle	GO:0043232	4904	222	6.37176e-12
Up-regulated	GO:CC	non-membrane-bounded organelle	GO:0043228	4913	222	7.31612e-12
Up-regulated	GO:CC	haptoglobin-hemoglobin complex	GO:0031838	11	9	3.23457e-11
Up-regulated	GO:CC	cytoskeleton	GO:0005856	2221	123	5.24878e-11
Up-regulated	GO:CC	midbody	GO:0030496	174	25	1.93549e-09
Up-regulated	GO:CC	condensed nuclear chromosome	GO:0000794	100	19	2.85092e-09
Up-regulated	GO:CC	cyclin-dependent protein kinase holoenzyme complex	GO:0000307	42	13	4.03633e-09
Up-regulated	GO:CC	condensed chromosome outer kinetochore	GO:0000940	14	8	4.25212e-08
Up-regulated	GO:CC	condensed nuclear chromosome, centromeric region	GO:0000780	27	10	7.11311e-08
Up-regulated	GO:CC	condensed nuclear chromosome kinetochore	GO:0000778	16	8	1.5858e-07
Up-regulated	GO:CC	spindle microtubule	GO:0005876	60	13	4.23093e-07
Up-regulated	GO:CC	spindle pole	GO:0000922	166	21	5.0599e-07
Up-regulated	GO:CC	kinesin complex	GO:0005871	56	12	1.60617e-06
Up-regulated	GO:CC	nuclear chromosome	GO:0000228	1285	72	2.08961e-06
Up-regulated	GO:CC	mitotic spindle	GO:0072686	111	16	3.63496e-06
Up-regulated	GO:CC	microtubule organizing center part	GO:0044450	188	21	3.85709e-06
Up-regulated	GO:CC	replication fork	GO:0005657	73	13	4.01896e-06
Up-regulated	GO:CC	chromosome, telomeric region	GO:0000781	159	19	4.85988e-06
Up-regulated	GO:CC	spindle midzone	GO:0051233	34	9	8.68622e-06
Up-regulated	GO:CC	MCM complex	GO:0042555	12	6	1.01086e-05
Up-regulated	GO:CC	cell	GO:0005623	17069	531	1.31055e-05
Up-regulated	GO:CC	condensed nuclear chromosome outer kinetochore	GO:0000942	4	4	1.4174e-05
Up-regulated	GO:CC	microtubule	GO:0005874	422	32	1.94359e-05
Up-regulated	GO:CC	condensin complex	GO:0000796	8	5	2.03602e-05
Up-regulated	GO:CC	serine/threonine protein kinase complex	GO:1902554	86	13	2.27488e-05
Up-regulated	GO:CC	protein kinase complex	GO:1902911	102	14	2.88012e-05
Up-regulated	GO:CC	nuclear chromosome part	GO:0044454	1251	66	4.27559e-05
Up-regulated	GO:CC	cell part	GO:0044464	17004	528	4.7487e-05
Up-regulated	GO:CC	centriole	GO:0005814	141	16	6.43848e-05
Up-regulated	GO:CC	nucleoplasm	GO:0005654	3553	146	9.82299e-05
Up-regulated	GO:CC	membrane-enclosed lumen	GO:0031974	5664	213	0.000147401
Up-regulated	GO:CC	intracellular organelle lumen	GO:0070013	5664	213	0.000147401
Up-regulated	GO:CC	organelle lumen	GO:0043233	5664	213	0.000147401
Up-regulated	GO:CC	microtubule associated complex	GO:0005875	153	16	0.00016566
Up-regulated	GO:CC	cyclin A2-CDK2 complex	GO:0097124	3	3	0.000342704
Up-regulated	GO:CC	centralspindlin complex	GO:0097149	3	3	0.000342704
Up-regulated	GO:CC	cyclin E1-CDK2 complex	GO:0097134	3	3	0.000342704
Up-regulated	GO:CC	nuclear replication fork	GO:0043596	43	8	0.000409884
Up-regulated	GO:CC	nuclear lumen	GO:0031981	4518	173	0.000568739
Up-regulated	GO:CC	replication fork protection complex	GO:0031298	8	4	0.000601972
Up-regulated	GO:CC	pronucleus	GO:0045120	16	5	0.000902423
Up-regulated	GO:CC	nuclear chromosome, telomeric region	GO:0000784	124	13	0.000905349
Up-regulated	GO:CC	intracellular part	GO:0044424	14552	463	0.000989885
Up-regulated	GO:CC	external side of apical plasma membrane	GO:0098591	4	3	0.00110292
Up-regulated	GO:CC	cytosol	GO:0005829	5086	189	0.00110292
Up-regulated	GO:CC	Ndc80 complex	GO:0031262	4	3	0.00110292
Up-regulated	GO:CC	NMS complex	GO:0031617	4	3	0.00110292
Up-regulated	GO:CC	nuclear part	GO:0044428	4894	183	0.00110292
Up-regulated	GO:CC	apical part of cell	GO:0045177	396	26	0.00133268
Up-regulated	GO:CC	intracellular	GO:0005622	14596	463	0.00146191
Up-regulated	GO:CC	cytoplasm	GO:0005737	11620	381	0.0020818
Up-regulated	GO:CC	supramolecular polymer	GO:0099081	985	49	0.00232709
Up-regulated	GO:CC	supramolecular complex	GO:0099080	986	49	0.00234702
Up-regulated	GO:CC	chromosome passenger complex	GO:0032133	5	3	0.00245903
Up-regulated	GO:CC	collagen-containing extracellular matrix	GO:0062023	405	25	0.0041538
Up-regulated	GO:CC	transferase complex, transferring phosphorus-containing groups	GO:0061695	271	19	0.0043111
Up-regulated	GO:CC	polymeric cytoskeletal fiber	GO:0099513	757	39	0.00486933
Up-regulated	GO:CC	lateral element	GO:0000800	14	4	0.00560909
Up-regulated	GO:CC	supramolecular fiber	GO:0099512	977	47	0.00587842
Up-regulated	GO:CC	cytoplasmic part	GO:0044444	9760	324	0.00624928
Up-regulated	GO:CC	intracellular organelle part	GO:0044446	9699	322	0.00660307
Up-regulated	GO:CC	protein-containing complex	GO:0032991	5641	200	0.00745687
Up-regulated	GO:CC	cyclin B1-CDK1 complex	GO:0097125	2	2	0.00747013
Up-regulated	GO:CC	cyclin E2-CDK2 complex	GO:0097135	2	2	0.00747013
Up-regulated	GO:CC	guanylate cyclase complex, soluble	GO:0008074	2	2	0.00747013
Up-regulated	GO:CC	cyclin A1-CDK2 complex	GO:0097123	2	2	0.00747013
Up-regulated	GO:CC	blood microparticle	GO:0072562	141	12	0.00800184
Up-regulated	GO:CC	synaptic cleft	GO:0043083	16	4	0.00854614
Up-regulated	GO:CC	organelle part	GO:0044422	10009	328	0.014278
Up-regulated	GO:CC	origin recognition complex	GO:0000808	9	3	0.0147833
Up-regulated	GO:CC	intercellular bridge	GO:0045171	60	7	0.0147833
Up-regulated	GO:CC	spectrin-associated cytoskeleton	GO:0014731	9	3	0.0147833
Up-regulated	GO:CC	nuclear origin of replication recognition complex	GO:0005664	9	3	0.0147833
Up-regulated	GO:CC	apical plasma membrane	GO:0016324	330	20	0.0148134
Up-regulated	GO:CC	extracellular matrix	GO:0031012	530	28	0.0163507
Up-regulated	GO:CC	germ cell nucleus	GO:0043073	20	4	0.0184752
Up-regulated	GO:CC	cell division site part	GO:0032155	63	7	0.0184752
Up-regulated	GO:CC	endocytic vesicle lumen	GO:0071682	20	4	0.0184752
Up-regulated	GO:CC	Elg1 RFC-like complex	GO:0031391	3	2	0.0187008
Up-regulated	GO:CC	ribonucleoside-diphosphate reductase complex	GO:0005971	3	2	0.0187008
Up-regulated	GO:CC	cytosolic part	GO:0044445	247	16	0.0196605
Up-regulated	GO:CC	platelet dense granule	GO:0042827	21	4	0.0213695
Up-regulated	GO:CC	anaphase-promoting complex	GO:0005680	23	4	0.0298737
Up-regulated	GO:CC	cytoplasmic microtubule	GO:0005881	70	7	0.0310935
Up-regulated	GO:CC	cell division site	GO:0032153	71	7	0.0333034
Up-regulated	GO:CC	cleavage furrow	GO:0032154	55	6	0.0366869
Up-regulated	GO:CC	ciliary basal body	GO:0036064	131	10	0.0366869
Up-regulated	GO:CC	meiotic spindle	GO:0072687	13	3	0.0389503
Up-regulated	GO:CC	mitotic spindle midzone	GO:1990023	13	3	0.0389503
Up-regulated	GO:CC	synaptonemal structure	GO:0099086	40	5	0.03989
Up-regulated	GO:CC	synaptonemal complex	GO:0000795	40	5	0.03989
Up-regulated	GO:CC	nucleus	GO:0005634	7445	247	0.0457064
Up-regulated	GO:CC	XY body	GO:0001741	14	3	0.0462582
Up-regulated	GO:CC	chromocenter	GO:0010369	14	3	0.0462582
Up-regulated	GO:CC	cell-cell adherens junction	GO:0005913	117	9	0.0483794
Up-regulated	GO:CC	alpha DNA polymerase:primase complex	GO:0005658	5	2	0.0498596
Up-regulated	GO:CC	cortical cytoskeleton	GO:0030863	118	9	0.0498596
Up-regulated	GO:CC	DNA replication preinitiation complex	GO:0031261	5	2	0.0498596
Up-regulated	GO:CC	condensed chromosome inner kinetochore	GO:0000939	5	2	0.0498596
Gene Set	Gene Ontology	Term Name	Term ID	Term Size	Matches	FDR
Down-regulated	GO:MF	lipid antigen binding	GO:0030882	5	4	1.64496e-07
Down-regulated	GO:MF	endogenous lipid antigen binding	GO:0030883	5	4	1.64496e-07
Down-regulated	GO:MF	exogenous lipid antigen binding	GO:0030884	5	4	1.64496e-07
Down-regulated	GO:MF	peptide binding	GO:0042277	295	11	3.16448e-06
Down-regulated	GO:MF	lipopeptide binding	GO:0071723	10	4	4.08065e-06
Down-regulated	GO:MF	amide binding	GO:0033218	353	11	1.29652e-05
Down-regulated	GO:MF	extracellular matrix binding	GO:0050840	56	4	0.00441302
Down-regulated	GO:MF	collagen binding	GO:0005518	69	4	0.00872652
Down-regulated	GO:MF	antigen binding	GO:0003823	160	5	0.0215086
Down-regulated	GO:BP	antigen processing and presentation, endogenous lipid antigen via MHC class Ib	GO:0048006	5	4	3.24874e-06
Down-regulated	GO:BP	antigen processing and presentation, exogenous lipid antigen via MHC class Ib	GO:0048007	7	4	7.53425e-06
Down-regulated	GO:BP	antigen processing and presentation of lipid antigen via MHC class Ib	GO:0048003	7	4	7.53425e-06
Down-regulated	GO:BP	antigen processing and presentation via MHC class Ib	GO:0002475	16	4	0.000285875
Down-regulated	GO:BP	antigen processing and presentation of endogenous antigen	GO:0019883	23	4	0.00108921
Down-regulated	GO:BP	positive regulation of T cell mediated cytotoxicity	GO:0001916	26	4	0.00151849
Down-regulated	GO:BP	regulation of T cell mediated cytotoxicity	GO:0001914	32	4	0.003074
Down-regulated	GO:BP	cardiac septum morphogenesis	GO:0060411	75	5	0.00399047
Down-regulated	GO:BP	cardiac chamber morphogenesis	GO:0003206	129	6	0.00399047
Down-regulated	GO:BP	outflow tract morphogenesis	GO:0003151	78	5	0.00417266
Down-regulated	GO:BP	T cell mediated cytotoxicity	GO:0001913	41	4	0.00536002
Down-regulated	GO:BP	ventricular septum morphogenesis	GO:0060412	43	4	0.00595118
Down-regulated	GO:BP	regulation of protein kinase C signaling	GO:0090036	17	3	0.0079213
Down-regulated	GO:BP	positive regulation of leukocyte mediated cytotoxicity	GO:0001912	48	4	0.0079213
Down-regulated	GO:BP	positive regulation of T cell mediated immunity	GO:0002711	49	4	0.00802593
Down-regulated	GO:BP	cardiac chamber development	GO:0003205	171	6	0.0109787
Down-regulated	GO:BP	regulation of extent of cell growth	GO:0061387	112	5	0.0132477
Down-regulated	GO:BP	cardiac septum development	GO:0003279	111	5	0.0132477
Down-regulated	GO:BP	regulation of axonogenesis	GO:0050770	188	6	0.0148174
Down-regulated	GO:BP	positive regulation of cell killing	GO:0031343	61	4	0.0148174
Down-regulated	GO:BP	secondary palate development	GO:0062009	24	3	0.0152847
Down-regulated	GO:BP	substrate-dependent cerebral cortex tangential migration	GO:0021825	5	2	0.0174561
Down-regulated	GO:BP	regulation of T cell mediated immunity	GO:0002709	69	4	0.0174561
Down-regulated	GO:BP	positive regulation of hair follicle maturation	GO:0048818	5	2	0.0174561
Down-regulated	GO:BP	outflow tract septum morphogenesis	GO:0003148	27	3	0.0174561
Down-regulated	GO:BP	negative regulation of axonogenesis	GO:0050771	69	4	0.0174561
Down-regulated	GO:BP	cardiac ventricle development	GO:0003231	130	5	0.0174561
Down-regulated	GO:BP	regulation of leukocyte mediated cytotoxicity	GO:0001910	70	4	0.0174561
Down-regulated	GO:BP	positive regulation of G protein-coupled receptor signaling pathway	GO:0045745	29	3	0.0190383
Down-regulated	GO:BP	substrate-dependent cell migration	GO:0006929	29	3	0.0190383
Down-regulated	GO:BP	ventricular septum development	GO:0003281	74	4	0.019327
Down-regulated	GO:BP	protein kinase C signaling	GO:0070528	30	3	0.019327
Down-regulated	GO:BP	neural crest cell migration involved in autonomic nervous system development	GO:1901166	6	2	0.019327
Down-regulated	GO:BP	forebrain neuron development	GO:0021884	31	3	0.0205456
Down-regulated	GO:BP	muscle tissue morphogenesis	GO:0060415	78	4	0.0212041
Down-regulated	GO:BP	regulation of synaptic transmission, GABAergic	GO:0032228	32	3	0.0213497
Down-regulated	GO:BP	olfactory bulb interneuron development	GO:0021891	7	2	0.0240695
Down-regulated	GO:BP	muscle organ morphogenesis	GO:0048644	84	4	0.0252764
Down-regulated	GO:BP	nervous system development	GO:0007399	2400	21	0.0252764
Down-regulated	GO:BP	negative regulation of neuron projection development	GO:0010977	156	5	0.0279607
Down-regulated	GO:BP	positive regulation of axonogenesis	GO:0050772	89	4	0.0299671
Down-regulated	GO:BP	regulation of cell killing	GO:0031341	91	4	0.0310881
Down-regulated	GO:BP	regulation of secretion	GO:0051046	835	11	0.0310881
Down-regulated	GO:BP	positive regulation of cardiocyte differentiation	GO:1905209	39	3	0.0315408
Down-regulated	GO:BP	T cell mediated immunity	GO:0002456	99	4	0.0318275
Down-regulated	GO:BP	cerebral cortex tangential migration	GO:0021800	9	2	0.0318275
Down-regulated	GO:BP	hair cycle phase	GO:0044851	9	2	0.0318275
Down-regulated	GO:BP	positive regulation of protein kinase C signaling	GO:0090037	10	2	0.0318275
Down-regulated	GO:BP	antigen processing and presentation of exogenous antigen	GO:0019884	179	5	0.0318275
Down-regulated	GO:BP	leukocyte mediated cytotoxicity	GO:0001909	103	4	0.0318275
Down-regulated	GO:BP	regulation of hormone secretion	GO:0046883	269	6	0.0318275
Down-regulated	GO:BP	neurogenesis	GO:0022008	1656	16	0.0318275
Down-regulated	GO:BP	positive regulation of cell-cell adhesion mediated by cadherin	GO:2000049	10	2	0.0318275
Down-regulated	GO:BP	telencephalon development	GO:0021537	260	6	0.0318275
Down-regulated	GO:BP	membranous septum morphogenesis	GO:0003149	10	2	0.0318275
Down-regulated	GO:BP	regulation of axon extension	GO:0030516	97	4	0.0318275
Down-regulated	GO:BP	negative regulation of cell morphogenesis involved in differentiation	GO:0010771	97	4	0.0318275
Down-regulated	GO:BP	regulation of hair follicle maturation	GO:0048819	9	2	0.0318275
Down-regulated	GO:BP	regulation of catalytic activity	GO:0050790	2338	20	0.0318275
Down-regulated	GO:BP	negative chemotaxis	GO:0050919	44	3	0.0318275
Down-regulated	GO:BP	positive regulation of lymphocyte mediated immunity	GO:0002708	99	4	0.0318275
Down-regulated	GO:BP	synaptic transmission, GABAergic	GO:0051932	45	3	0.0318275
Down-regulated	GO:BP	positive regulation of adaptive immune response	GO:0002821	103	4	0.0318275
Down-regulated	GO:BP	positive regulation of adaptive immune response based on somatic recombination of immune receptors	GO:0002824	98	4	0.0318275
Down-regulated	GO:BP	heart morphogenesis	GO:0003007	259	6	0.0318275
Down-regulated	GO:BP	bicarbonate transport	GO:0015701	42	3	0.0318275
Down-regulated	GO:BP	extracellular matrix organization	GO:0030198	375	7	0.0318275
Down-regulated	GO:BP	regulation of cell size	GO:0008361	181	5	0.0322865
Down-regulated	GO:BP	positive regulation of axon extension	GO:0045773	46	3	0.0327395
Down-regulated	GO:BP	biological phase	GO:0044848	11	2	0.0329709
Down-regulated	GO:BP	mesenchyme development	GO:0060485	277	6	0.0329709
Down-regulated	GO:BP	regulation of peptide transport	GO:0090087	759	10	0.0329709
Down-regulated	GO:BP	cell-cell signaling	GO:0007267	1679	16	0.0329709
Down-regulated	GO:BP	negative regulation of cellular component movement	GO:0051271	386	7	0.0333859
Down-regulated	GO:BP	regulation of macrophage cytokine production	GO:0010935	12	2	0.0354181
Down-regulated	GO:BP	olfactory bulb interneuron differentiation	GO:0021889	12	2	0.0354181
Down-regulated	GO:BP	negative regulation of cell projection organization	GO:0031345	189	5	0.0354181
Down-regulated	GO:BP	positive regulation of hair follicle development	GO:0051798	12	2	0.0354181
Down-regulated	GO:BP	regulation of secretion by cell	GO:1903530	776	10	0.03605
Down-regulated	GO:BP	negative regulation of locomotion	GO:0040013	398	7	0.0364347
Down-regulated	GO:BP	regulation of peptide secretion	GO:0002791	516	8	0.0364347
Down-regulated	GO:BP	cochlea development	GO:0090102	52	3	0.0381176
Down-regulated	GO:BP	planar cell polarity pathway involved in neural tube closure	GO:0090179	13	2	0.0381176
Down-regulated	GO:BP	positive regulation of hair cycle	GO:0042635	13	2	0.0381176
Down-regulated	GO:BP	inner ear development	GO:0048839	198	5	0.0381176
Down-regulated	GO:BP	generation of neurons	GO:0048699	1556	15	0.0381176
Down-regulated	GO:BP	negative regulation of neurogenesis	GO:0050768	298	6	0.0384501
Down-regulated	GO:BP	mesenchyme morphogenesis	GO:0072132	53	3	0.0384501
Down-regulated	GO:BP	positive regulation of peptide secretion	GO:0002793	297	6	0.0384501
Down-regulated	GO:BP	regulation of transport	GO:0051049	1915	17	0.0388575
Down-regulated	GO:BP	negative regulation of response to external stimulus	GO:0032102	410	7	0.0388575
Down-regulated	GO:BP	regulation of nervous system development	GO:0051960	945	11	0.0392359
Down-regulated	GO:BP	regulation of establishment of planar polarity involved in neural tube closure	GO:0090178	14	2	0.039359
Down-regulated	GO:BP	regulation of cell morphogenesis involved in differentiation	GO:0010769	305	6	0.039359
Down-regulated	GO:BP	macrophage cytokine production	GO:0010934	14	2	0.039359
Down-regulated	GO:BP	glial cell fate commitment	GO:0021781	14	2	0.039359
Down-regulated	GO:BP	cell adhesion	GO:0007155	1421	14	0.039359
Down-regulated	GO:BP	animal organ development	GO:0048513	3635	26	0.039359
Down-regulated	GO:BP	biological adhesion	GO:0022610	1428	14	0.0400193
Down-regulated	GO:BP	positive regulation of immune effector process	GO:0002699	207	5	0.0400193
Down-regulated	GO:BP	forebrain neuron differentiation	GO:0021879	56	3	0.0400193
Down-regulated	GO:BP	axon extension	GO:0048675	124	4	0.04163
Down-regulated	GO:BP	establishment of planar polarity involved in neural tube closure	GO:0090177	15	2	0.0423377
Down-regulated	GO:BP	extracellular structure organization	GO:0043062	429	7	0.0436348
Down-regulated	GO:BP	positive regulation of molecular function	GO:0044093	1786	16	0.0436662
Down-regulated	GO:BP	neuron development	GO:0048666	1131	12	0.0436662
Down-regulated	GO:BP	positive regulation of leukocyte mediated immunity	GO:0002705	127	4	0.0436662
Down-regulated	GO:BP	hormone secretion	GO:0046879	317	6	0.0436662
Down-regulated	GO:BP	negative regulation of nervous system development	GO:0051961	318	6	0.0436662
Down-regulated	GO:BP	mesenchymal cell differentiation	GO:0048762	218	5	0.0443195
Down-regulated	GO:BP	positive regulation of secretion	GO:0051047	436	7	0.0443195
Down-regulated	GO:BP	ventricular trabecula myocardium morphogenesis	GO:0003222	16	2	0.0443195
Down-regulated	GO:BP	hair follicle maturation	GO:0048820	16	2	0.0443195
Down-regulated	GO:BP	telencephalon cell migration	GO:0022029	61	3	0.0447432
Down-regulated	GO:BP	regulation of neurogenesis	GO:0050767	840	10	0.0447432
Down-regulated	GO:BP	hormone transport	GO:0009914	324	6	0.0450814
Down-regulated	GO:BP	positive regulation of hormone secretion	GO:0046887	132	4	0.0455474
Down-regulated	GO:BP	negative regulation of chemotaxis	GO:0050922	62	3	0.0455474
Down-regulated	GO:BP	establishment of planar polarity of embryonic epithelium	GO:0042249	17	2	0.0468238
Down-regulated	GO:BP	pulmonary valve morphogenesis	GO:0003184	17	2	0.0468238
Down-regulated	GO:BP	ear development	GO:0043583	225	5	0.0474749
Down-regulated	GO:BP	forebrain cell migration	GO:0021885	64	3	0.0474749
Down-regulated	GO:BP	regulation of cardiocyte differentiation	GO:1905207	64	3	0.0474749
Down-regulated	GO:BP	regulation of immune effector process	GO:0002697	448	7	0.0474749
Down-regulated	GO:BP	detection of external stimulus	GO:0009581	136	4	0.047612
Down-regulated	GO:BP	negative regulation of neuron differentiation	GO:0045665	228	5	0.0483189
Down-regulated	GO:BP	cardiac muscle tissue morphogenesis	GO:0055008	65	3	0.0484568
Down-regulated	GO:BP	antigen processing and presentation	GO:0019882	229	5	0.0484752
Down-regulated	GO:BP	regulation of epithelial tube formation	GO:1905276	18	2	0.0484981
Down-regulated	GO:BP	regulation of cell-cell adhesion mediated by cadherin	GO:2000047	18	2	0.0484981
Down-regulated	GO:BP	detection of abiotic stimulus	GO:0009582	139	4	0.0491754
Down-regulated	GO:BP	regulation of cell motility	GO:2000145	1019	11	0.0496309
Down-regulated	GO:CC	cell periphery	GO:0071944	5726	43	0.000121131
Down-regulated	GO:CC	plasma membrane	GO:0005886	5603	41	0.00033354
Down-regulated	GO:CC	endomembrane system	GO:0012505	4490	32	0.00870985
Down-regulated	GO:CC	vesicle	GO:0031982	3891	29	0.00870985
Down-regulated	GO:CC	endosome	GO:0005768	922	12	0.00870985
Down-regulated	GO:CC	cell surface	GO:0009986	908	12	0.00870985
Down-regulated	GO:CC	plasma membrane part	GO:0044459	3022	25	0.00870985
Down-regulated	GO:CC	intrinsic component of plasma membrane	GO:0031226	1744	17	0.0107584
Down-regulated	GO:CC	cytoplasmic vesicle	GO:0031410	2346	20	0.013537
Down-regulated	GO:CC	intracellular vesicle	GO:0097708	2349	20	0.013537
Down-regulated	GO:CC	recycling endosome	GO:0055037	174	5	0.0142424
Down-regulated	GO:CC	integral component of plasma membrane	GO:0005887	1668	16	0.0142424
Down-regulated	GO:CC	intrinsic component of membrane	GO:0031224	5831	36	0.0177438
Down-regulated	GO:CC	endosomal part	GO:0044440	526	8	0.0203621
Down-regulated	GO:CC	integral component of membrane	GO:0016021	5682	35	0.0205215
Down-regulated	GO:CC	Golgi apparatus part	GO:0044431	963	11	0.0212414
Down-regulated	GO:CC	neuron projection membrane	GO:0032589	59	3	0.027213
Down-regulated	GO:CC	cytoplasmic vesicle part	GO:0044433	1506	14	0.0284428
Down-regulated	GO:CC	presynaptic active zone	GO:0048786	72	3	0.0373574
Down-regulated	GO:CC	endosome membrane	GO:0010008	477	7	0.0373574
Down-regulated	GO:CC	neuron part	GO:0097458	1771	15	0.0373574
Down-regulated	GO:CC	early endosome	GO:0005769	355	6	0.0373574
Down-regulated	GO:CC	axon	GO:0030424	627	8	0.0373574
Down-regulated	GO:CC	membrane part	GO:0044425	7215	40	0.0375288
Down-regulated	GO:CC	recycling endosome membrane	GO:0055038	80	3	0.0441308
Down-regulated	GO:CC	dendritic spine	GO:0043197	166	4	0.0450481
Down-regulated	GO:CC	somatodendritic compartment	GO:0036477	843	9	0.0450481
Down-regulated	GO:CC	collagen-containing extracellular matrix	GO:0062023	405	6	0.0450481
Down-regulated	GO:CC	leading edge membrane	GO:0031256	173	4	0.0450481
Down-regulated	GO:CC	extracellular matrix	GO:0031012	530	7	0.0450481
Down-regulated	GO:CC	coated vesicle membrane	GO:0030662	176	4	0.0450481
Down-regulated	GO:CC	membrane	GO:0016020	9701	49	0.0450481
Down-regulated	GO:CC	bounding membrane of organelle	GO:0098588	2071	16	0.0450481
Down-regulated	GO:CC	neuron spine	GO:0044309	168	4	0.0450481
