# Supplementary material for: Oncogenic gene expression and epigenetic remodeling of cis-regulatory elements in ASXL1-mutant chronic myelomonocytic leukemia
Source: Nat Commun. 2022 Mar 17;13:1434. doi: 10.1038/s41467-022-29142-6 (PMC8931048; doi:10.1038/s41467-022-29142-6)
Supplement: Supplementary file 8 — Supplementary Data 6 [file 41467_2022_29142_MOESM8_ESM.xlsx]

## Sheet: Sup Data 6
Supplementary Data 6 Pathway analysis of differentially expressed genes between ASXL1-mutant and -wildtype chronic myelomonocytic leukemia
Identifier	Pathway	N	Total	Ratio	P	FDR
R-HSA-69205	G1/S-Specific Transcription	27	43	0.00296	0	0
R-HSA-69206	G1/S Transition	46	150	0.01033	0	0
R-HSA-453279	Mitotic G1 phase and G1/S transition	53	173	0.01192	0	0
R-HSA-69278	Cell Cycle, Mitotic	122	595	0.04099	0	0
R-HSA-1640170	Cell Cycle	136	715	0.04926	0	0
R-HSA-69620	Cell Cycle Checkpoints	67	279	0.01922	0	0
R-HSA-1538133	G0 and Early G1	21	38	0.00262	0	0
R-HSA-141424	Amplification of signal from the kinetochores	30	94	0.00648	0	0
R-HSA-141444	Amplification of signal from unattached kinetochores via a MAD2 inhibitory signal	30	94	0.00648	0	0
R-HSA-68877	Mitotic Prometaphase	46	211	0.01454	0	0
R-HSA-156711	Polo-like kinase mediated events	16	23	0.00158	0	0
R-HSA-2500257	Resolution of Sister Chromatid Cohesion	35	134	0.00923	0	0
R-HSA-69618	Mitotic Spindle Checkpoint	31	110	0.00758	0	0
R-HSA-9648025	EML4 and NUDC in mitotic spindle formation	31	121	0.00834	0	0
R-HSA-176187	Activation of ATR in response to replication stress	17	39	0.00269	0	0
R-HSA-5663220	RHO GTPases Activate Formins	32	149	0.01027	0	0
R-HSA-69242	S Phase	35	179	0.01233	0	0
R-HSA-69481	G2/M Checkpoints	32	154	0.01061	0	0
R-HSA-68962	Activation of the pre-replicative complex	15	36	0.00248	0	0
R-HSA-2467813	Separation of Sister Chromatids	36	194	0.01337	0	0
R-HSA-69306	DNA Replication	29	141	0.00971	0	0
R-HSA-2555396	Mitotic Metaphase and Anaphase	40	249	0.01716	0	1e-05
R-HSA-69273	Cyclin A/B1/B2 associated events during G2/M transition	13	32	0.0022	0	1e-05
R-HSA-68882	Mitotic Anaphase	39	248	0.01709	0	3e-05
R-HSA-1236977	Endosomal/Vacuolar pathway	20	82	0.00565	0	3e-05
R-HSA-68886	M Phase	55	415	0.02859	0	3e-05
R-HSA-69239	Synthesis of DNA	26	132	0.00909	0	4e-05
R-HSA-453274	Mitotic G2-G2/M phases	35	214	0.01474	0	4e-05
R-HSA-6804116	TP53 Regulates Transcription of Genes Involved in G1 Cell Cycle Arrest	10	20	0.00138	0	4e-05
R-HSA-1362277	Transcription of E2F targets under negative control by DREAM complex	11	25	0.00172	0	4e-05
R-HSA-5693579	Homologous DNA Pairing and Strand Exchange	14	44	0.00303	0	6e-05
R-HSA-69190	DNA strand elongation	13	38	0.00262	0	6e-05
R-HSA-6791312	TP53 Regulates Transcription of Cell Cycle Genes	17	65	0.00448	0	6e-05
R-HSA-69275	G2/M Transition	34	212	0.01461	0	6e-05
R-HSA-5693616	Presynaptic phase of homologous DNA pairing and strand exchange	13	41	0.00282	0	0.00012
R-HSA-5693568	Resolution of D-loop Structures through Holliday Junction Intermediates	12	36	0.00248	1e-05	0.00016
R-HSA-5693554	Resolution of D-loop Structures through Synthesis-Dependent Strand Annealing (SDSA)	11	30	0.00207	1e-05	0.00017
R-HSA-5693538	Homology Directed Repair	24	130	0.00896	1e-05	0.00019
R-HSA-5685942	HDR through Homologous Recombination (HRR)	17	72	0.00496	1e-05	0.00019
R-HSA-5693537	Resolution of D-Loop Structures	12	37	0.00255	1e-05	0.0002
R-HSA-1362300	Transcription of E2F targets under negative control by p107 (RBL1) and p130 (RBL2) in complex with HDAC1	9	20	0.00138	1e-05	0.00021
R-HSA-176974	Unwinding of DNA	7	12	0.00083	2e-05	0.0004
R-HSA-176417	Phosphorylation of Emi1	6	8	0.00055	2e-05	0.0004
R-HSA-983170	Antigen Presentation: Folding, assembly and peptide loading of class I MHC	20	102	0.00703	2e-05	0.0004
R-HSA-195258	RHO GTPase Effectors	42	326	0.02246	3e-05	0.00067
R-HSA-5693567	HDR through Homologous Recombination (HRR) or Single Strand Annealing (SSA)	22	124	0.00854	3e-05	0.00067
R-HSA-8953750	Transcriptional Regulation by E2F6	12	46	0.00317	6e-05	0.00137
R-HSA-2514853	Condensation of Prometaphase Chromosomes	7	15	0.00103	7e-05	0.00141
R-HSA-69002	DNA Replication Pre-Initiation	17	88	0.00606	9e-05	0.00182
R-HSA-1247673	Erythrocytes take up oxygen and release carbon dioxide	7	16	0.0011	0.0001	0.002
R-HSA-73886	Chromosome Maintenance	20	116	0.00799	0.0001	0.002
R-HSA-69478	G2/M DNA replication checkpoint	5	7	0.00048	0.00011	0.00214
R-HSA-5693532	DNA Double-Strand Break Repair	25	167	0.01151	0.00013	0.00252
R-HSA-69052	Switching of origins to a post-replicative state	17	92	0.00634	0.00015	0.00278
R-HSA-606279	Deposition of new CENPA-containing nucleosomes at the centromere	12	54	0.00372	0.00027	0.00485
R-HSA-774815	Nucleosome assembly	12	54	0.00372	0.00027	0.00485
R-HSA-877300	Interferon gamma signaling	32	250	0.01722	0.00028	0.00485
R-HSA-5685938	HDR through Single Strand Annealing (SSA)	10	39	0.00269	0.00029	0.00485
R-HSA-113507	E2F-enabled inhibition of pre-replication complex formation	5	9	0.00062	0.00034	0.0055
R-HSA-69473	G2/M DNA damage checkpoint	15	81	0.00558	0.00034	0.0055
R-HSA-174143	APC/C-mediated degradation of cell cycle proteins	16	90	0.0062	0.00034	0.0055
R-HSA-453276	Regulation of mitotic cell cycle	16	90	0.0062	0.00034	0.0055
R-HSA-113510	E2F mediated regulation of DNA replication	7	22	0.00152	0.00067	0.01067
R-HSA-68689	CDC6 association with the ORC:origin complex	5	11	0.00076	0.00083	0.01293
R-HSA-1237044	Erythrocytes take up carbon dioxide and release oxygen	7	23	0.00158	0.00086	0.01293
R-HSA-1480926	O2/CO2 exchange in erythrocytes	7	23	0.00158	0.00086	0.01293
R-HSA-5693607	Processing of DNA double-strand break ends	15	90	0.0062	0.00098	0.01477
R-HSA-983231	Factors involved in megakaryocyte development and platelet production	25	194	0.01337	0.00113	0.0169
R-HSA-68949	Orc1 removal from chromatin	13	73	0.00503	0.00117	0.01691
R-HSA-68911	G2 Phase	4	7	0.00048	0.00121	0.01691
R-HSA-6804756	Regulation of TP53 Activity through Phosphorylation	15	95	0.00655	0.00166	0.02319
R-HSA-68867	Assembly of the pre-replicative complex	12	68	0.00469	0.00192	0.02681
R-HSA-983189	Kinesins	12	68	0.00469	0.00192	0.02681
R-HSA-2132295	MHC class II antigen presentation	20	148	0.0102	0.00198	0.02767
R-HSA-194315	Signaling by Rho GTPases	46	457	0.03149	0.00252	0.0328
R-HSA-69656	Cyclin A:Cdk2-associated events at S phase entry	14	90	0.0062	0.00265	0.0345
R-HSA-6804114	TP53 Regulates Transcription of Genes Involved in G2 Cell Cycle Arrest	6	21	0.00145	0.00271	0.03527
R-HSA-2980767	Activation of NIMA Kinases NEK9, NEK6, NEK7	4	9	0.00062	0.00298	0.03811
R-HSA-1236974	ER-Phagosome pathway	21	165	0.01137	0.0031	0.03811
R-HSA-176408	Regulation of APC/C activators between G1/S and early anaphase	13	82	0.00565	0.00316	0.03811
R-HSA-75035	Chk1/Chk2(Cds1) mediated inactivation of Cyclin B:Cdk1 complex	5	15	0.00103	0.00318	0.03811
R-HSA-170145	Phosphorylation of proteins involved in the G2/M transition by Cyclin A:Cdc2 complexes	3	5	0.00034	0.0044	0.05278
R-HSA-176814	Activation of APC/C and APC/C:Cdc20 mediated degradation of mitotic proteins	12	76	0.00524	0.00461	0.05529
R-HSA-69202	Cyclin E associated events during G1/S transition	13	88	0.00606	0.00562	0.06738
R-HSA-69200	Phosphorylation of proteins involved in G1/S transition by active Cyclin E:Cdk2 complexes	3	6	0.00041	0.00725	0.08698
R-HSA-69186	Lagging Strand Synthesis	6	26	0.00179	0.00748	0.0898
