# Supplementary material for: Oncogenic gene expression and epigenetic remodeling of cis-regulatory elements in ASXL1-mutant chronic myelomonocytic leukemia
Source: Nat Commun. 2022 Mar 17;13:1434. doi: 10.1038/s41467-022-29142-6 (PMC8931048; doi:10.1038/s41467-022-29142-6)
Supplement: Supplementary file 10 — Source Data [file 41467_2022_29142_MOESM10_ESM.xlsx]

## Sheet: Figure 1d
patient	agedx	sex	asxl1	os	event
1	71	2	1	0.66	0
2	67	1	1	2.38	0
3	51	1	1	1.57	0
4	71	1	1	0.18	0
5	46	1	1	1.39	0
6	68	2	1	1.36	0
7	80	1	1	0.61	0
8	69	1	1	1.68	0
9	56	1	1	2.32	0
10	63	1	1	0.25	0
11	59	1	1	1.34	0
12	69	1	1	0.06	0
13	69	1	1	3.62	0
14	64	1	1	0.67	0
15	49	1	1	0.97	0
16	68	1	1	0.39	0
17	78	1	1	3.5	0
18	77	1	1	3.45	0
19	88	2	1	2.03	0
20	83	2	1	7.29	0
21	69	1	1	1.49	0
22	70	1	1	1.13	0
23	68	1	1	2.18	0
24	55	2	1	9.51	0
25	74	2	1	5	0
26	73	1	1	0.02	0
27	79	2	1	1.59	0
28	79	1	1	2.89	0
29	77	1	1	8.72	0
30	39	2	1	0.03	0
31	65	1	1	0.04	0
32	58	2	1	1.21	0
33	67	1	1	7.68	0
34	68	1	1	0.97	0
35	74	2	1	0.09	0
36	73	1	1	1.59	0
37	87	2	1	2.44	0
38	75	2	1	1.03	0
39	72	2	1	0.01	0
40	49	2	1	10	0
41	71	1	1	2.11	0
42	68	2	1	8.13	0
43	56	2	1	5.2	0
44	72	1	1	4.25	0
45	49	1	1	9.1	0
46	55	2	1	4.09	0
47	63	1	1	1.46	0
48	63	1	1	3.74	0
49	82	2	1	0.18	0
50	63	1	1	1.57	0
51	65	2	1	3.2	0
52	70	1	1	2.53	0
53	72	2	1	0.27	0
54	38	1	1	2.86	0
55	70	1	1	2.42	0
56	63	1	1	1.33	0
57	66	1	1	1.38	1
58	77	1	1	1.72	1
59	83	2	1	1.06	1
60	76	1	1	7.67	1
61	69	1	1	2.33	1
62	70	1	1	1.29	1
63	61	1	1	0.38	1
64	75	1	1	0.11	1
65	92	2	1	0.32	1
66	72	1	1	2.7	1
67	70	1	1	0.67	1
68	83	2	1	0.77	1
69	73	1	1	1.13	1
70	81	1	1	2.52	1
71	85	1	1	1.55	1
72	81	2	1	2.92	1
73	79	1	1	1.52	1
74	90	1	1	1.15	1
75	78	1	1	6.68	1
76	79	1	1	0.85	1
77	45	1	1	0.39	1
78	76	1	1	1.57	1
79	84	1	1	5.03	1
80	92	1	1	1.2	1
81	77	1	1	1.03	1
82	70	1	1	1.59	1
83	85	1	1	0.43	1
84	76	1	1	3.42	1
85	87	1	1	1.87	1
86	80	1	1	0.52	1
87	79	2	1	5.43	1
88	56	1	1	0.66	1
89	57	1	1	0.93	1
90	81	2	1	1.17	1
91	69	1	1	1.86	1
92	79	2	1	2.34	1
93	27	2	1	5.6	1
94	79	2	1	3.61	1
95	80	2	1	0.07	1
96	71	1	1	0.25	1
97	40	1	1	5.18	1
98	84	2	1	3.03	1
99	73	2	1	0.76	1
100	67	1	1	1.36	1
101	67	1	1	0.65	1
102	68	1	1	0.92	1
103	65	1	1	3.16	1
104	70	2	1	1.17	1
105	78	1	1	2.07	1
106	72	1	1	3.1	1
107	79	1	1	0.09	1
108	73	1	1	1.27	1
109	80	1	1	0.69	1
110	64	1	1	3.77	1
111	66	2	1	2.72	1
112	81	1	1	0.25	1
113	77	1	1	1.51	1
114	78	1	1	1.38	1
115	73	1	1	0.88	1
116	67	1	1	7.07	1
117	70	1	1	0.21	1
118	74	1	1	2.03	1
119	70	1	1	0.37	1
120	69	1	1	0.17	1
121	68	1	1	0.05	1
122	78	1	1	3.52	1
123	83	1	1	0.56	1
124	64	2	1	3.16	1
125	81	1	1	1.67	1
126	83	2	1	0.27	1
127	54	1	1	1.42	1
128	77	1	1	2.19	1
129	77	1	1	1.54	1
130	69	1	1	5.64	1
131	80	1	1	2.66	1
132	76	1	1	3.82	1
133	55	1	1	0.67	1
134	61	2	1	0.36	1
135	61	1	1	1.8	1
136	75	1	1	2.43	1
137	66	2	1	0.68	1
138	74	1	1	1.08	1
139	80	1	1	1.32	1
140	70	1	1	0.11	1
141	67	1	1	1.34	1
142	78	2	1	0.82	1
143	65	1	1	0.58	1
144	58	1	1	6.08	1
145	76	1	1	0.88	1
146	73	2	1	0.93	1
147	81	2	1	1.46	1
148	91	1	1	0.29	1
149	77	1	1	0.28	1
150	71	1	1	2.89	1
151	64	2	1	3.37	1
152	77	2	1	1.37	1
153	81	1	1	0.11	1
154	66	1	1	1.07	1
155	71	1	1	0.83	1
156	74	1	1	1.49	1
157	78	1	1	1.85	1
158	70	2	1	0.47	1
159	72	1	1	0.24	1
160	84	2	1	4.24	1
161	72	1	1	0.94	1
162	58	2	1	0.41	1
163	58	1	1	2.69	1
164	69	1	1	0.55	1
165	83	2	1	3.2	1
166	80	1	1	0.53	1
167	65	1	1	3.18	1
168	73	2	1	3.29	1
169	45	1	1	1.92	1
170	32	1	1	1.73	1
171	66	1	1	1	1
172	38	1	1	5.01	1
173	71	1	1	3.34	1
174	63	1	1	1.6	1
175	74	2	1	1	1
176	71	2	1	2.46	1
177	55	2	1	0.57	1
178	76	1	1	0.78	1
179	80	1	1	4.84	1
180	75	1	1	3.75	1
181	73	2	1	3.06	1
182	48	1	1	1.66	1
183	62	1	1	2.64	1
184	71	1	1	0.06	1
185	66	1	1	1	1
186	60	1	1	1.89	1
187	80	1	1	1.72	1
188	18	1	1	1.24	1
189	63	1	1	2.54	1
190	49	1	1	0.81	1
191	71	1	1	1.97	1
192	78	1	1	1.34	1
193	68	1	1	1.68	1
194	77	1	1	1.3	1
195	73	2	1	1.84	1
196	68	1	1	3.81	1
197	72	2	1	0.13	1
198	73	1	1	0.34	1
199	66	1	1	0.24	1
200	65	1	1	0.64	1
201	72	1	1	1.25	1
202	61	1	1	1.68	1
203	48	1	0	2.29	0
204	72	1	0	0.44	0
205	61	2	0	2.27	1
206	62	2	0	0.06	1
207	62	1	0	1.93	0
208	64	1	0	1.55	0
209	73	1	0	0.8	0
210	83	2	0	4.77	1
211	61	1	0	1.48	0
212	72	1	0	0.28	0
213	83	1	0	0.51	0
214	69	1	0	1.03	0
215	75	2	0	4.4	1
216	57	1	0	0.95	0
217	55	2	0	3.2	1
218	62	2	0	0.77	1
219	80	1	0	0.19	0
220	65	1	0	0.31	0
221	86	2	0	2.61	1
222	65	1	0	1.72	0
223	79	1	0	1.97	0
224	76	2	0	0.99	1
225	79	2	0	0.24	0
226	64	1	0	10	0
227	79	1	0	3.61	0
228	80	1	0	0	0
229	69	2	0	1.69	1
230	70	1	0	7.66	0
231	68	1	0	0.02	0
232	83	1	0	0.15	0
233	81	2	0	5.21	1
234	80	2	0	1.48	1
235	77	2	0	8.56	1
236	68	1	0	1.4	0
237	79	1	0	2.01	0
238	61	1	0	2.19	0
239	39	2	0	0.55	1
240	92	2	0	10	0
241	66	2	0	0.04	1
242	60	1	0	9.8	0
243	89	2	0	0.06	1
244	50	2	0	0.73	1
245	65	1	0	4.92	0
246	76	2	0	0.14	0
247	62	1	0	0.77	0
248	82	2	0	0.25	1
249	63	1	0	6.66	0
250	61	1	0	1.3	0
251	63	2	0	5.43	1
252	75	1	0	5.38	0
253	66	2	0	0.71	1
254	75	1	0	5.48	0
255	76	1	0	2.59	0
256	66	1	0	4.14	0
257	79	1	0	1.05	0
258	78	2	0	0.2	1
259	69	2	0	3.12	1
260	78	1	0	3.31	0
261	72	1	0	0.03	0
262	67	1	0	0.23	0
263	86	2	0	9.96	1
264	71	2	0	0.83	1
265	68	2	0	0.15	1
266	79	1	0	7.13	1
267	78	1	0	3.87	1
268	75	2	0	8.24	0
269	77	1	0	0.64	1
270	68	2	0	8.45	0
271	83	1	0	0.36	1
272	77	1	0	0.73	1
273	95	1	0	0.04	1
274	51	2	0	10	0
275	73	2	0	1.76	1
276	78	1	0	5.53	1
277	79	2	0	5.31	1
278	89	1	0	0.19	1
279	45	2	0	1.67	0
280	75	2	0	7.03	1
281	76	1	0	1.97	1
282	62	2	0	3.1	1
283	81	2	0	0.06	1
284	66	1	0	0.58	1
285	89	1	0	4.99	1
286	66	2	0	4.6	0
287	91	1	0	0.31	1
288	85	1	0	0.02	1
289	78	1	0	5.19	1
290	80	1	0	0.35	1
291	82	2	0	9.14	0
292	70	1	0	5.07	1
293	71	1	0	0.85	1
294	76	2	0	1.35	1
295	86	1	0	0.91	1
296	80	1	0	2.45	1
297	66	2	0	5.47	1
298	67	2	0	1.38	0
299	85	1	0	0.64	1
300	59	1	0	2.49	1
301	68	1	0	6.48	1
302	74	1	0	9.03	1
303	57	2	0	3.44	1
304	72	1	0	0.45	1
305	56	2	0	0.63	0
306	63	2	0	7.85	0
307	70	2	0	7.41	0
308	73	2	0	1.14	0
309	78	1	0	0.38	1
310	63	1	0	6.21	1
311	44	1	0	3.07	1
312	59	1	0	1.9	1
313	20	1	0	0.43	1
314	70	1	0	2.95	1
315	69	1	0	1.74	1
316	85	2	0	0.56	1
317	74	1	0	0.01	1
318	79	1	0	3.61	1
319	80	1	0	0.8	1
320	63	1	0	2.04	1
321	75	1	0	2.39	1
322	75	2	0	5.1	0
323	62	1	0	2.75	1
324	85	1	0	2.78	1
325	66	1	0	3.18	1
326	60	1	0	1.11	1
327	58	2	0	4.76	0
328	73	1	0	1.46	1
329	69	2	0	2.6	1
330	55	1	0	7.12	1
331	72	1	0	8.33	1
332	51	1	0	3.12	1
333	69	2	0	0.92	0
334	64	1	0	0.02	1
335	77	2	0	2.82	1
336	74	1	0	3.5	1
337	70	2	0	1.95	0
338	66	2	0	3.05	0
339	61	1	0	2.61	1
340	59	1	0	10	0
341	64	1	0	0.67	1
342	60	1	0	10	0
343	75	2	0	0.74	1
344	71	1	0	0.85	1
345	63	2	0	0.98	1
346	61	2	0	2.44	0
347	88	1	0	1.42	1
348	74	2	0	1.07	0
349	65	2	0	1.85	1
350	63	2	0	1.97	0
351	72	1	0	8.48	1
352	80	1	0	2.4	1
353	66	1	0	8.28	1
354	66	1	0	2	1
355	62	2	0	1.92	0
356	80	1	0	0.24	1
357	73	1	0	4.07	1
358	76	1	0	5.8	1
359	76	1	0	1.77	1
360	78	2	0	1.54	0
361	74	2	0	1.49	0
362	76	1	0	2.02	1
363	67	2	0	0.99	0
364	69	2	0	0.6	0
365	57	1	0	0.91	1
366	65	1	0	0.94	1
367	85	1	0	1.89	1
368	71	1	0	1.38	1
369	66	1	0	0.35	1
370	63	1	0	0.84	1
371	76	2	0	0.71	0
372	83	2	0	0.27	1
373	67	1	0	1.98	1
374	62	1	0	2.92	1
375	69	1	0	0.07	0

## Sheet: Figure 6b
tf	fc	mlogfdr
HOXC11	3.17	307.65
HOXD11	2.84	307.65
RUNX2	2.79	307.65
OLIG3	2.62	137.61
CREB3L2	2.5	124.27
OLIG2	2.42	169.33
FOXA2	2.33	146.6
PBX1	2.28	172.17
HOXD13	2.19	155.15
CEBPE	2.06	99.01
BARHL2	2.05	124.35
HOXA11	2.04	124.23
TBX19	2.01	103.25
GRHL1	2	108.31
MYBL2	2	116.87
SIX1	2	95.55
HOXC9	1.95	107.52
T	1.93	94.47
BARHL1	1.92	97.17
HOXA9	1.88	113.68
SOX3	1.87	107.81
DMBX1	1.87	96.61
MAFG	1.86	96.86
CUX1	1.86	88.16
PAX6	1.85	89.14
MAFF	1.85	97.17
RHOX11	1.85	106.87
HOXD12	1.85	107.26
POU4F2	1.82	84.4
MAFK	1.81	89.91
NEUROG1	1.81	121.85
PAX7	1.77	90.61
SIX2	1.75	91.14
GRHL2	1.75	81.83
TBX2	1.75	77.75
ALX4	1.75	82.29
EN2	1.74	82.56
LHX2	1.74	86.75
CEBPB	1.74	120.34
HOXD3	1.73	81.89
ARX	1.73	83.37
HOXB5	1.73	83.13
FOXF2	1.73	79.14
CDX2	1.72	87.63
FOXK1	1.72	82.01
HMX1	1.72	84.18
SIX3	1.71	96.86
HOXC12	1.7	196.41
GATA6	1.69	81.38
TP73	1.69	78.49
LIN54	1.68	74.03
ZNF410	1.68	97.7
TP63	1.68	81.99
SRY	1.67	87.68
MLXIP	1.67	60.91
ALX1	1.67	78.11
SOX1	1.65	78.93
FOXA1	1.65	68.79
E2F3	1.64	75.94
TBP	1.63	72.66
FOXO1	1.63	70.23
MECOM	1.63	72.58
DUXA	1.63	79.96
DUX4	1.63	83.59
SOX8	1.63	73.04
SOX4	1.62	73.04
POU3F3	1.61	70.27
FOXB1	1.61	68.79
POU3F1	1.61	72.74
GBX1	1.61	71.79
LHX6	1.58	63.47
ESRRA	1.58	93.96
NR3C1	1.58	64.3
MYBL1	1.58	116.66
ATF4	1.58	63.42
E2F1	1.58	46.34
RORB	1.58	63.04
FOXQ1	1.58	66.71
FOXK2	1.58	73.26
POU3F2	1.57	67.4
FOXP1	1.57	64.95
IRF3	1.57	65.67
HNF1A	1.57	64.31
GATA4	1.56	64.7
HMX3	1.56	64.98
NR3C2	1.56	62.42
TEF	1.56	68.26
BCL6	1.56	64.59
LHX3	1.56	66.58
STAT6	1.55	65.89
NRL	1.55	67.81
POU1F1	1.55	65.26
PHOX2A	1.55	68.57
POU2F3	1.54	67.67
TCF21	1.54	60.75
HMX2	1.54	64.91
SPI1	1.53	51.98
HLF	1.53	59.89
BCL6B	1.53	70.19
ASCL2	1.53	50.77
HLTF	1.52	59.62
FOXH1	1.52	88.29
ONECUT1	1.51	59.59
EOMES	1.51	58.8
FOXC2	1.51	58.8
HOXA13	1.51	63.07
MEOX2	1.51	61.34
MAFB	1.51	65.87
MEOX1	1.5	65.16
OLIG1	1.5	49.63
IRF9	1.5	62.53
POU4F1	1.5	58.9
POU4F3	1.5	56.2
RARA	1.49	55.62
ONECUT2	1.49	58.96
TCF7L2	1.49	66.65
HOXD8	1.48	55.71
HOXA10	1.48	61.35
ARID5A	1.47	54.22
BHLHE22	1.46	48.69
IRF2	1.45	55.85
IRF7	1.45	58.05
EMX1	1.45	55.87
JUN	1.45	61.84
HOXA2	1.44	55.92
PROP1	1.44	61.26
LEF1	1.44	59.07
ONECUT3	1.43	50.37
POU5F1	1.43	59.54
FOS	1.43	70.28
HES2	1.42	49.43
BHLHE23	1.42	63.6
NFIL3	1.42	51.51
HNF1B	1.41	51.81
SPIC	1.41	46.66
DBP	1.41	47.62
HOXD9	1.41	50.35
SOX21	1.4	54.45
RARG	1.39	48.25
FOXP2	1.39	52.63
EMX2	1.38	51.71
TWIST1	1.38	50.81
POU2F2	1.38	54.66
CEBPA	1.38	46.73
POU2F1	1.37	53.51
HOXB13	1.37	61.64
TEAD4	1.37	67.29
IRF8	1.37	55.2
HOXB2	1.36	48.03
ELF5	1.36	58.9
ALX3	1.36	45.04
ZBTB18	1.36	46.42
HSF2	1.36	57.73
GATA2	1.36	41.74
RARB	1.35	46.79
TP53	1.35	44.53
GATA5	1.34	46.96
STAT4	1.34	47.91
JUNB	1.34	38.36
MIXL1	1.34	43.94
HSF1	1.33	53.45
SOX11	1.33	46.07
AR	1.32	44.06
HNF4A	1.32	45.76
ARID3B	1.32	43.73
HNF4G	1.32	46.39
LBX2	1.31	43.81
PHOX2B	1.31	48.03
EVX2	1.3	44.53
POU5F1B	1.3	47.99
POU6F1	1.3	42.22
RORC	1.3	44.32
HOXC10	1.29	56.74
PBX2	1.29	50.98
SOX6	1.28	40.52
GSC	1.28	50.92
SCRT2	1.28	39.64
EVX1	1.27	42.88
HSF4	1.27	44.84
E2F2	1.27	41.72
JUND	1.27	35.51
FOXC1	1.27	39.41
IRF5	1.26	37.18
FOXJ3	1.25	35.7
SOX13	1.24	51.06
NFATC1	1.23	46.25
TCF7	1.23	40.06
RAX	1.23	36.8
MEF2C	1.23	33.49
SCRT1	1.22	35.96
NR2E3	1.22	33.01
HESX1	1.22	36.54
NFATC3	1.21	41.33
ESX1	1.21	37.3
PAX3	1.21	39.09
EBF1	1.21	32.9
GFI1B	1.2	34.94
HOXB3	1.2	34.99
SRF	1.19	36.64
IRF4	1.19	33.88
PPARG	1.19	38.2
TCF7L1	1.19	36.72
NR4A2	1.19	33.01
ZSCAN4	1.18	32.49
ESRRB	1.15	22.74
ZNF282	1.15	35.98
FOXD3	1.15	27.59
TCF3	1.15	35.43
GSX2	1.14	31.99
MEF2A	1.14	28.01
HOXC13	1.14	25.47
STAT1	1.14	29.89
HES1	1.14	27.71
NFE2	1.11	20.59
ELK4	1.1	27.52
NOTO	1.1	27.64
SOX15	1.09	26.22
CUX2	1.09	32.44
GFI1	1.08	32.21
SOX10	1.08	29.97
NFE2L2	1.07	20.71
DLX1	1.07	27.25
MNX1	1.06	25.19
NEUROD1	1.06	24.82
TWIST2	1.06	26.24
DMRT3	1.05	26.65
ZNF24	1.05	23.94
PBX3	1.05	29.69
TEAD2	1.04	45.21
GMEB1	1.03	25.77
MEF2D	1.03	21.32
NR1H4	1.02	27.12
BACH2	1.02	17.43
NR2F1	1.02	24.06
NFAT5	1.01	29.02
TFAP2A	1.01	22
CENPB	1	20.18
TBX20	1	18.37
YY2	1	1.53
ZBED1	1	21.45
ATF7	1	22.01
CEBPD	1	3.26
GSX1	0.98	19.21
TEAD1	0.98	36.83
ESR1	0.96	18.52
GATA1	0.96	21.2
IRF1	0.96	17.1
GBX2	0.96	20.45
TFAP2B	0.96	16.61
E2F7	0.96	17.77
CREB5	0.95	12.88
GSC2	0.95	21.02
FOSL1	0.94	13.62
ATOH1	0.93	15.65
STAT3	0.93	19.93
POU6F2	0.93	18.67
PITX3	0.92	15.87
E2F8	0.92	10.06
MEF2B	0.91	14.83
ESR2	0.91	15.14
PAX9	0.91	7.72
RXRB	0.91	16.11
RXRG	0.9	16.27
ZNF384	0.9	12.96
NR5A2	0.9	14.71
NFIA	0.89	13.49
RXRA	0.88	15.24
NPAS2	0.87	14.66
HES5	0.87	17.29
NFIC	0.87	12.91
ZNF423	0.87	12.35
MITF	0.87	16.2
FOSL2	0.85	9.96
NR4A1	0.85	14.05
ZNF143	0.84	13.27
NR2C2	0.83	10.56
PAX1	0.83	7.21
HMBOX1	0.83	12.58
HES7	0.83	11.55
GLI2	0.82	8.79
TCF12	0.82	12.47
GLIS1	0.81	10.16
MYOD1	0.81	9.42
NFYB	0.81	18.39
ETV2	0.81	12.03
SPZ1	0.81	10.02
HEY2	0.81	8.51
NEUROD2	0.81	4.28
NR2F6	0.81	12.4
PROX1	0.81	6.39
HEY1	0.81	8.97
MTF1	0.81	9.45
ZIC3	0.8	8.46
REST	0.8	8.53
ASCL1	0.79	7.74
RUNX1	0.79	10.8
BATF3	0.78	3.96
HINFP	0.78	9.62
EGR1	0.77	9.39
GLIS2	0.76	7.49
CRX	0.76	9.5
BHLHA15	0.76	7.57
SREBF1	0.76	8.68
EGR4	0.76	9.83
USF1	0.75	10.2
KLF12	0.74	8.46
MYOG	0.74	6.77
ZIC4	0.74	6.61
SOX17	0.74	7.67
CDX1	0.74	10.72
XBP1	0.74	10.06
CREM	0.74	12.21
PKNOX2	0.74	8.43
TGIF2	0.74	12.41
CLOCK	0.74	3
ZIC1	0.74	7.27
TEAD3	0.73	8.56
HIC1	0.73	7.58
LMX1B	0.73	5.61
CTCF	0.73	5.57
KLF9	0.73	6.42
RREB1	0.73	5.86
KLF4	0.73	6.04
CTCFL	0.72	5.75
DLX2	0.72	6.59
BARX1	0.72	6.6
PDX1	0.72	5.84
VAX1	0.72	6.16
VAX2	0.72	6.16
FOXD1	0.72	6.86
VSX2	0.72	6.73
RFX4	0.72	6.53
MYCN	0.71	6.21
ZNF263	0.71	5.91
RFX3	0.71	6.77
MYC	0.71	6.04
RORA	0.71	3.86
TBR1	0.71	6.02
LHX4	0.71	6.67
ZEB1	0.71	5.83
LHX8	0.7	5.44
ZBTB33	0.7	8.04
NFKB2	0.7	7.81
FIGLA	0.7	6.07
MGA	0.7	6.27
TBX15	0.7	6.27
TBX1	0.7	6.27
TBX5	0.7	5.61
MSC	0.7	1.7
NFKB1	0.7	7.02
TFAP2C	0.7	4.72
VSX1	0.7	6.22
TBX4	0.7	5.39
DLX6	0.69	5.89
PLAG1	0.69	5.2
PITX1	0.69	4.83
MAX	0.69	5.1
KLF13	0.68	7.65
NFIX	0.68	5.86
RBPJ	0.68	5.6
RHOXF1	0.68	4.55
KLF1	0.68	4.26
SHOX	0.68	5.17
PRRX2	0.68	5.25
LHX9	0.68	5.25
PRRX1	0.68	5.49
RAX2	0.68	4.07
UNCX	0.68	5.16
GATA3	0.68	4.93
HOXA5	0.68	5.27
ELF3	0.68	6.69
NR2E1	0.68	5.33
ISX	0.68	4.61
ISL2	0.68	5.89
SOX2	0.67	5.59
FOXG1	0.67	4.33
FOXJ2	0.67	4.33
FOXD2	0.67	4.82
YY1	0.67	5.06
EN1	0.67	5.12
LMX1A	0.67	4.11
SOX9	0.67	6.01
SMAD4	0.67	4.49
EGR3	0.67	5.11
ZNF740	0.66	5.02
MSX3	0.66	6.1
LBX1	0.66	5.01
SOX5	0.66	4.06
DLX3	0.66	5.03
HIC2	0.65	2.87
MXI1	0.65	4.26
PAX4	0.65	5.06
FOXO3	0.65	4.06
USF2	0.65	4.63
MNT	0.65	3.39
ZFX	0.65	3.56
FOXL1	0.65	3.65
FOXP3	0.65	3.65
DLX4	0.65	4.64
CREB3L1	0.65	5.07
ID4	0.65	3.09
EHF	0.64	3.67
GCM2	0.64	8.27
RELB	0.64	4.19
KLF5	0.64	4.49
SNAI2	0.64	3.11
OTX1	0.64	4.82
NFATC2	0.64	3.62
FOXI1	0.64	3.41
FOXO4	0.64	3.41
FOXO6	0.64	3.41
JDP2	0.64	3.3
TFAP4	0.64	2.78
RFX5	0.64	4.69
MSX2	0.64	5.49
VDR	0.64	3.8
VENTX	0.64	3.25
EGR2	0.63	5.07
GMEB2	0.63	4.87
RFX2	0.63	4.48
MEIS2	0.63	4.37
GLIS3	0.63	3.95
SP1	0.63	3.16
BSX	0.63	4.69
THAP1	0.63	3.4
RFX1	0.62	4.56
ARID3A	0.62	2.84
DUX	0.62	5.88
INSM1	0.62	4.83
MEIS1	0.62	2.81
NHLH1	0.61	2.77
OTX2	0.61	3.37
SPIB	0.61	2.75
SP4	0.61	4.45
SP8	0.61	4.64
HIF1A	0.6	1.9
MSX1	0.6	4.22
NOBOX	0.6	4.69
ZBTB7C	0.6	4.35
NR2F2	0.6	6.99
ESRRG	0.6	3.65
RUNX3	0.6	3.62
POU3F4	0.59	3.62
TCFL5	0.59	3.18
KLF14	0.59	4.38
PAX2	0.59	2.39
ZNF354C	0.59	2.03
ZBTB7A	0.58	2.91
REL	0.58	2.61
CREB3	0.58	4.74
ZBTB7B	0.58	1.91
CEBPG	0.58	1.86
MZF1	0.58	1.85
E2F4	0.57	2.45
ID2	0.57	1.7
CREB1	0.57	2.61
KLF16	0.57	3.77
E2F6	0.57	2.92
ARNT	0.57	1.78
SP3	0.57	2.15
SP2	0.56	2.6
ELF4	0.56	2.34
NFYA	0.56	4.62
MEIS3	0.56	1.88
TFDP1	0.55	2.87
RELA	0.54	2.21
TFE3	0.53	1.76
MYF6	0.52	1.66
PAX5	0.52	2.66
NRF1	0.52	1.72
TFEB	0.51	2.47
GABPA	0.51	4.37
BHLHE41	0.5	1.43
SHOX2	0.3	1.7
TGIF1	0.26	2.79
SPDEF	0.19	1.75

## Sheet: Figure 6c
cell	asxl1	entropy
1	MT	0.72652
2	MT	0.7449
3	MT	0.74551
4	MT	0.74766
5	MT	0.74847
6	MT	0.74934
7	MT	0.75074
8	MT	0.75154
9	MT	0.7535
10	MT	0.75352
11	MT	0.75379
12	MT	0.7542
13	MT	0.75421
14	MT	0.75463
15	MT	0.75476
16	MT	0.75512
17	MT	0.75702
18	MT	0.75703
19	MT	0.75722
20	MT	0.75724
21	MT	0.75738
22	MT	0.7574
23	MT	0.75743
24	MT	0.75754
25	MT	0.75766
26	MT	0.75772
27	MT	0.75775
28	MT	0.75914
29	MT	0.75934
30	MT	0.75937
31	MT	0.75987
32	MT	0.76003
33	MT	0.76037
34	MT	0.76044
35	MT	0.76051
36	MT	0.76071
37	MT	0.76074
38	MT	0.76091
39	MT	0.76106
40	MT	0.76119
41	MT	0.76157
42	MT	0.76178
43	MT	0.76205
44	MT	0.76285
45	MT	0.76288
46	MT	0.76296
47	MT	0.7631
48	MT	0.76312
49	MT	0.76316
50	MT	0.76324
51	MT	0.76353
52	MT	0.7636
53	MT	0.76403
54	MT	0.76408
55	MT	0.76426
56	MT	0.76477
57	MT	0.76498
58	MT	0.76501
59	MT	0.76533
60	MT	0.76536
61	MT	0.76559
62	MT	0.76598
63	MT	0.76629
64	MT	0.7664
65	MT	0.76645
66	MT	0.76651
67	MT	0.76657
68	MT	0.76671
69	MT	0.76677
70	MT	0.7668
71	MT	0.76703
72	MT	0.76767
73	MT	0.76774
74	MT	0.768
75	MT	0.76811
76	MT	0.7684
77	MT	0.76853
78	MT	0.76859
79	MT	0.7688
80	MT	0.76911
81	MT	0.76926
82	MT	0.7693
83	MT	0.76931
84	MT	0.76944
85	MT	0.76944
86	MT	0.76945
87	MT	0.76946
88	MT	0.76947
89	MT	0.7696
90	MT	0.76969
91	MT	0.77004
92	MT	0.77008
93	MT	0.77023
94	MT	0.77074
95	MT	0.77084
96	MT	0.77089
97	MT	0.77104
98	MT	0.77114
99	MT	0.77129
100	MT	0.77144
101	MT	0.77154
102	MT	0.77173
103	MT	0.77183
104	MT	0.77194
105	MT	0.77221
106	MT	0.77234
107	MT	0.77276
108	MT	0.77287
109	MT	0.77288
110	MT	0.77297
111	MT	0.77304
112	MT	0.77338
113	MT	0.77345
114	MT	0.77348
115	MT	0.77386
116	MT	0.77414
117	MT	0.77422
118	MT	0.77425
119	MT	0.77431
120	MT	0.77447
121	MT	0.77453
122	MT	0.77454
123	MT	0.77466
124	MT	0.77474
125	MT	0.77481
126	MT	0.77485
127	MT	0.77567
128	MT	0.77573
129	MT	0.77594
130	MT	0.77595
131	MT	0.77631
132	MT	0.77642
133	MT	0.77642
134	MT	0.77651
135	MT	0.77654
136	MT	0.7767
137	MT	0.77672
138	MT	0.77705
139	MT	0.77708
140	MT	0.77713
141	MT	0.77716
142	MT	0.77732
143	MT	0.77735
144	MT	0.77737
145	MT	0.77739
146	MT	0.77743
147	MT	0.77754
148	MT	0.77773
149	MT	0.77778
150	MT	0.77778
151	MT	0.77783
152	MT	0.7779
153	MT	0.77807
154	MT	0.77815
155	MT	0.77828
156	MT	0.77828
157	MT	0.7783
158	MT	0.77836
159	MT	0.77841
160	MT	0.77851
161	MT	0.77855
162	MT	0.77859
163	MT	0.77863
164	MT	0.77871
165	MT	0.77878
166	MT	0.7789
167	MT	0.77891
168	MT	0.77896
169	MT	0.77911
170	MT	0.77914
171	MT	0.77919
172	MT	0.77922
173	MT	0.77932
174	MT	0.77955
175	MT	0.77965
176	MT	0.77998
177	MT	0.78026
178	MT	0.78057
179	MT	0.78059
180	MT	0.78072
181	MT	0.78089
182	MT	0.78111
183	MT	0.78126
184	MT	0.7813
185	MT	0.78132
186	MT	0.78147
187	MT	0.78157
188	MT	0.78175
189	MT	0.78202
190	MT	0.78204
191	MT	0.78206
192	MT	0.78229
193	MT	0.78251
194	MT	0.78255
195	MT	0.78255
196	MT	0.78263
197	MT	0.78265
198	MT	0.78274
199	MT	0.78275
200	MT	0.7829
201	MT	0.78303
202	MT	0.78321
203	MT	0.78324
204	MT	0.78363
205	MT	0.78364
206	MT	0.78384
207	MT	0.78389
208	MT	0.7839
209	MT	0.78398
210	MT	0.78408
211	MT	0.7841
212	MT	0.7842
213	MT	0.78421
214	MT	0.78435
215	MT	0.78438
216	MT	0.78456
217	MT	0.78457
218	MT	0.78483
219	MT	0.78483
220	MT	0.78503
221	MT	0.78506
222	MT	0.7851
223	MT	0.78521
224	MT	0.78551
225	MT	0.78557
226	MT	0.78573
227	MT	0.78589
228	MT	0.7859
229	MT	0.78607
230	MT	0.78608
231	MT	0.7862
232	MT	0.78666
233	MT	0.78669
234	MT	0.7867
235	MT	0.78702
236	MT	0.78709
237	MT	0.78715
238	MT	0.78719
239	MT	0.78726
240	MT	0.78763
241	MT	0.78768
242	MT	0.78769
243	MT	0.78781
244	MT	0.78789
245	MT	0.78791
246	MT	0.78828
247	MT	0.78832
248	MT	0.78869
249	MT	0.78881
250	MT	0.78893
251	MT	0.78905
252	MT	0.78912
253	MT	0.78922
254	MT	0.78953
255	MT	0.78961
256	MT	0.78962
257	MT	0.78977
258	MT	0.78991
259	MT	0.79012
260	MT	0.79021
261	MT	0.79037
262	MT	0.79039
263	MT	0.79047
264	MT	0.79056
265	MT	0.79078
266	MT	0.79083
267	MT	0.7909
268	MT	0.7909
269	MT	0.79102
270	MT	0.79103
271	MT	0.79117
272	MT	0.79121
273	MT	0.79136
274	MT	0.79146
275	MT	0.79155
276	MT	0.7918
277	MT	0.79185
278	MT	0.79192
279	MT	0.7922
280	MT	0.79221
281	MT	0.79226
282	MT	0.79255
283	MT	0.79257
284	MT	0.79258
285	MT	0.79263
286	MT	0.79271
287	MT	0.79273
288	MT	0.79287
289	MT	0.79288
290	MT	0.79299
291	MT	0.79308
292	MT	0.79344
293	MT	0.79347
294	MT	0.79353
295	MT	0.7936
296	MT	0.79365
297	MT	0.79387
298	MT	0.79392
299	MT	0.79396
300	MT	0.79399
301	MT	0.79406
302	MT	0.79413
303	MT	0.7942
304	MT	0.79424
305	MT	0.79429
306	MT	0.79441
307	MT	0.79448
308	MT	0.79451
309	MT	0.79456
310	MT	0.79474
311	MT	0.79487
312	MT	0.79498
313	MT	0.79505
314	MT	0.7951
315	MT	0.79536
316	MT	0.79553
317	MT	0.79574
318	MT	0.79585
319	MT	0.79601
320	MT	0.79618
321	MT	0.79654
322	MT	0.79662
323	MT	0.79667
324	MT	0.79671
325	MT	0.79674
326	MT	0.79678
327	MT	0.79681
328	MT	0.79694
329	MT	0.79703
330	MT	0.79706
331	MT	0.7976
332	MT	0.7978
333	MT	0.7979
334	MT	0.79791
335	MT	0.79798
336	MT	0.79808
337	MT	0.79817
338	MT	0.79827
339	MT	0.79835
340	MT	0.79891
341	MT	0.79894
342	MT	0.79931
343	MT	0.79932
344	MT	0.79948
345	MT	0.79973
346	MT	0.79982
347	MT	0.79993
348	MT	0.79994
349	MT	0.79994
350	MT	0.8
351	MT	0.80068
352	MT	0.80091
353	MT	0.80096
354	MT	0.80099
355	MT	0.8014
356	MT	0.80171
357	MT	0.80174
358	MT	0.80176
359	MT	0.80177
360	MT	0.80183
361	MT	0.80184
362	MT	0.80193
363	MT	0.80195
364	MT	0.80199
365	MT	0.80203
366	MT	0.80204
367	MT	0.8023
368	MT	0.8025
369	MT	0.80268
370	MT	0.80283
371	MT	0.80294
372	MT	0.80294
373	MT	0.80295
374	MT	0.80316
375	MT	0.80332
376	MT	0.80333
377	MT	0.80349
378	MT	0.80354
379	MT	0.80387
380	MT	0.80411
381	MT	0.80426
382	MT	0.80468
383	MT	0.80473
384	MT	0.80474
385	MT	0.80492
386	MT	0.80493
387	MT	0.80523
388	MT	0.80532
389	MT	0.80534
390	MT	0.80553
391	MT	0.8057
392	MT	0.80572
393	MT	0.8058
394	MT	0.80584
395	MT	0.80585
396	MT	0.80612
397	MT	0.80621
398	MT	0.80639
399	MT	0.80651
400	MT	0.80746
401	MT	0.80758
402	MT	0.80764
403	MT	0.80781
404	MT	0.80849
405	MT	0.80862
406	MT	0.80885
407	MT	0.8092
408	MT	0.80921
409	MT	0.8094
410	MT	0.80979
411	MT	0.81079
412	MT	0.81119
413	MT	0.81202
414	MT	0.81348
415	MT	0.8135
416	MT	0.81375
417	MT	0.8138
418	MT	0.81404
419	MT	0.81435
420	MT	0.81512
421	MT	0.81587
422	MT	0.81615
423	MT	0.81619
424	MT	0.81646
425	MT	0.8167
426	MT	0.81724
427	MT	0.81737
428	MT	0.8174
429	MT	0.81753
430	MT	0.81794
431	MT	0.81799
432	MT	0.81829
433	MT	0.81879
434	MT	0.81882
435	MT	0.81921
436	MT	0.81927
437	MT	0.81931
438	MT	0.81931
439	MT	0.82011
440	MT	0.82016
441	MT	0.82168
442	MT	0.82205
443	MT	0.82222
444	MT	0.82251
445	MT	0.82255
446	MT	0.82277
447	MT	0.82303
448	MT	0.82303
449	MT	0.82333
450	MT	0.82341
451	MT	0.82376
452	MT	0.82377
453	MT	0.82587
454	MT	0.83056
455	MT	0.83308
456	MT	0.8338
457	MT	0.84823
458	MT	0.84867
459	MT	0.84871
460	MT	0.85017
461	MT	0.85033
462	MT	0.85212
463	MT	0.85265
464	MT	0.85296
465	MT	0.85337
466	MT	0.85348
467	MT	0.85352
468	MT	0.8537
469	MT	0.85406
470	MT	0.85407
471	MT	0.85409
472	MT	0.8541
473	MT	0.8543
474	MT	0.85433
475	MT	0.85452
476	MT	0.85478
477	MT	0.85496
478	MT	0.855
479	MT	0.85503
480	MT	0.85522
481	MT	0.85538
482	MT	0.85539
483	MT	0.85595
484	MT	0.85597
485	MT	0.85602
486	MT	0.85621
487	MT	0.85623
488	MT	0.85651
489	MT	0.85662
490	MT	0.85662
491	MT	0.85664
492	MT	0.8567
493	MT	0.857
494	MT	0.857
495	MT	0.85704
496	MT	0.85728
497	MT	0.85736
498	MT	0.85757
499	MT	0.85759
500	MT	0.85777
501	MT	0.85803
502	MT	0.85823
503	MT	0.85844
504	MT	0.85855
505	MT	0.8588
506	MT	0.85899
507	MT	0.85904
508	MT	0.85913
509	MT	0.85922
510	MT	0.85931
511	MT	0.85948
512	MT	0.85969
513	MT	0.85978
514	MT	0.85978
515	MT	0.85995
516	MT	0.85997
517	MT	0.86002
518	MT	0.86007
519	MT	0.86017
520	MT	0.86037
521	MT	0.86057
522	MT	0.86058
523	MT	0.86058
524	MT	0.86058
525	MT	0.86062
526	MT	0.86068
527	MT	0.8607
528	MT	0.86085
529	MT	0.86086
530	MT	0.86089
531	MT	0.86091
532	MT	0.86094
533	MT	0.86094
534	MT	0.86099
535	MT	0.86102
536	MT	0.86102
537	MT	0.86103
538	MT	0.86106
539	MT	0.8611
540	MT	0.86111
541	MT	0.86114
542	MT	0.86116
543	MT	0.86119
544	MT	0.86121
545	MT	0.86122
546	MT	0.86124
547	MT	0.86132
548	MT	0.86138
549	MT	0.86144
550	MT	0.86145
551	MT	0.86147
552	MT	0.86148
553	MT	0.86158
554	MT	0.86168
555	MT	0.86178
556	MT	0.86179
557	MT	0.86191
558	MT	0.86193
559	MT	0.86197
560	MT	0.86198
561	MT	0.862
562	MT	0.862
563	MT	0.86201
564	MT	0.86204
565	MT	0.86209
566	MT	0.86215
567	MT	0.86215
568	MT	0.86215
569	MT	0.86217
570	MT	0.86218
571	MT	0.86221
572	MT	0.86225
573	MT	0.8623
574	MT	0.86231
575	MT	0.86234
576	MT	0.86237
577	MT	0.86242
578	MT	0.86244
579	MT	0.86246
580	MT	0.86249
581	MT	0.86252
582	MT	0.86253
583	MT	0.86254
584	MT	0.86258
585	MT	0.86262
586	MT	0.86266
587	MT	0.86269
588	MT	0.86271
589	MT	0.86274
590	MT	0.86275
591	MT	0.86283
592	MT	0.86284
593	MT	0.86286
594	MT	0.86288
595	MT	0.86289
596	MT	0.8629
597	MT	0.8629
598	MT	0.86291
599	MT	0.86297
600	MT	0.86298
601	MT	0.863
602	MT	0.86302
603	MT	0.86306
604	MT	0.86309
605	MT	0.8631
606	MT	0.86311
607	MT	0.86312
608	MT	0.86316
609	MT	0.86318
610	MT	0.86319
611	MT	0.86319
612	MT	0.86322
613	MT	0.86324
614	MT	0.86327
615	MT	0.86333
616	MT	0.86338
617	MT	0.86342
618	MT	0.86347
619	MT	0.86347
620	MT	0.86349
621	MT	0.86349
622	MT	0.8635
623	MT	0.8635
624	MT	0.86352
625	MT	0.86355
626	MT	0.86355
627	MT	0.86357
628	MT	0.86358
629	MT	0.8636
630	MT	0.86361
631	MT	0.86361
632	MT	0.86362
633	MT	0.86366
634	MT	0.86367
635	MT	0.86369
636	MT	0.86371
637	MT	0.86373
638	MT	0.86375
639	MT	0.86377
640	MT	0.86387
641	MT	0.86388
642	MT	0.86391
643	MT	0.86393
644	MT	0.86395
645	MT	0.86395
646	MT	0.86397
647	MT	0.86397
648	MT	0.86406
649	MT	0.86406
650	MT	0.86406
651	MT	0.86409
652	MT	0.86411
653	MT	0.86412
654	MT	0.86412
655	MT	0.86413
656	MT	0.86413
657	MT	0.86414
658	MT	0.86415
659	MT	0.86415
660	MT	0.86415
661	MT	0.86416
662	MT	0.86421
663	MT	0.86423
664	MT	0.86424
665	MT	0.86424
666	MT	0.86425
667	MT	0.86428
668	MT	0.86429
669	MT	0.86432
670	MT	0.86434
671	MT	0.86437
672	MT	0.86438
673	MT	0.86438
674	MT	0.86438
675	MT	0.86439
676	MT	0.86441
677	MT	0.86444
678	MT	0.86444
679	MT	0.86445
680	MT	0.86446
681	MT	0.86447
682	MT	0.86449
683	MT	0.86449
684	MT	0.86453
685	MT	0.86454
686	MT	0.86456
687	MT	0.86457
688	MT	0.86457
689	MT	0.86457
690	MT	0.86461
691	MT	0.86464
692	MT	0.86466
693	MT	0.86467
694	MT	0.86467
695	MT	0.86467
696	MT	0.86468
697	MT	0.86472
698	MT	0.86473
699	MT	0.86475
700	MT	0.86479
701	MT	0.86479
702	MT	0.86479
703	MT	0.86482
704	MT	0.86483
705	MT	0.86484
706	MT	0.86487
707	MT	0.86488
708	MT	0.86488
709	MT	0.86488
710	MT	0.8649
711	MT	0.86496
712	MT	0.86496
713	MT	0.86497
714	MT	0.86498
715	MT	0.86501
716	MT	0.86503
717	MT	0.86504
718	MT	0.86505
719	MT	0.86507
720	MT	0.86507
721	MT	0.86509
722	MT	0.86511
723	MT	0.86512
724	MT	0.86512
725	MT	0.86513
726	MT	0.86513
727	MT	0.86517
728	MT	0.86517
729	MT	0.86517
730	MT	0.86517
731	MT	0.86519
732	MT	0.8652
733	MT	0.86521
734	MT	0.86521
735	MT	0.86521
736	MT	0.86522
737	MT	0.86524
738	MT	0.86524
739	MT	0.86526
740	MT	0.86526
741	MT	0.86529
742	MT	0.8653
743	MT	0.8653
744	MT	0.86532
745	MT	0.86532
746	MT	0.86534
747	MT	0.86535
748	MT	0.86538
749	MT	0.86541
750	MT	0.86545
751	MT	0.86545
752	MT	0.86545
753	MT	0.86547
754	MT	0.86547
755	MT	0.86547
756	MT	0.86547
757	MT	0.86548
758	MT	0.86551
759	MT	0.86551
760	MT	0.86554
761	MT	0.86555
762	MT	0.86555
763	MT	0.86555
764	MT	0.86556
765	MT	0.86558
766	MT	0.86558
767	MT	0.86559
768	MT	0.86561
769	MT	0.86562
770	MT	0.86564
771	MT	0.86565
772	MT	0.86565
773	MT	0.86565
774	MT	0.86566
775	MT	0.86567
776	MT	0.86569
777	MT	0.86573
778	MT	0.86575
779	MT	0.86576
780	MT	0.86579
781	MT	0.86583
782	MT	0.86583
783	MT	0.86583
784	MT	0.86584
785	MT	0.86584
786	MT	0.86585
787	MT	0.86585
788	MT	0.86586
789	MT	0.86587
790	MT	0.86589
791	MT	0.86591
792	MT	0.86592
793	MT	0.86592
794	MT	0.86594
795	MT	0.86595
796	MT	0.86598
797	MT	0.86598
798	MT	0.86599
799	MT	0.86601
800	MT	0.86602
801	MT	0.86604
802	MT	0.86606
803	MT	0.86608
804	MT	0.8661
805	MT	0.86613
806	MT	0.86615
807	MT	0.86615
808	MT	0.86615
809	MT	0.86615
810	MT	0.86616
811	MT	0.86618
812	MT	0.86618
813	MT	0.86618
814	MT	0.86621
815	MT	0.86625
816	MT	0.86626
817	MT	0.86631
818	MT	0.86634
819	MT	0.86636
820	MT	0.86636
821	MT	0.86636
822	MT	0.8664
823	MT	0.86641
824	MT	0.86644
825	MT	0.86644
826	MT	0.86646
827	MT	0.86646
828	MT	0.86647
829	MT	0.86653
830	MT	0.86655
831	MT	0.86655
832	MT	0.86663
833	MT	0.86665
834	MT	0.86666
835	MT	0.86667
836	MT	0.86669
837	MT	0.86671
838	MT	0.86672
839	MT	0.86673
840	MT	0.86677
841	MT	0.8668
842	MT	0.8668
843	MT	0.8668
844	MT	0.8668
845	MT	0.86682
846	MT	0.86683
847	MT	0.86683
848	MT	0.86687
849	MT	0.86689
850	MT	0.86689
851	MT	0.86693
852	MT	0.86694
853	MT	0.86695
854	MT	0.86696
855	MT	0.86698
856	MT	0.86699
857	MT	0.86707
858	MT	0.86707
859	MT	0.86708
860	MT	0.86711
861	MT	0.86711
862	MT	0.86714
863	MT	0.86714
864	MT	0.8672
865	MT	0.8672
866	MT	0.86721
867	MT	0.86722
868	MT	0.86724
869	MT	0.86729
870	MT	0.8673
871	MT	0.86732
872	MT	0.86733
873	MT	0.86734
874	MT	0.86737
875	MT	0.86739
876	MT	0.8674
877	MT	0.86744
878	MT	0.86748
879	MT	0.86749
880	MT	0.86755
881	MT	0.86757
882	MT	0.86765
883	MT	0.8677
884	MT	0.86774
885	MT	0.8678
886	MT	0.86784
887	MT	0.86785
888	MT	0.86789
889	MT	0.86791
890	MT	0.86792
891	MT	0.86794
892	MT	0.86795
893	MT	0.868
894	MT	0.86802
895	MT	0.86809
896	MT	0.86813
897	MT	0.86823
898	MT	0.86827
899	MT	0.86828
900	MT	0.8683
901	MT	0.86831
902	MT	0.86834
903	MT	0.86836
904	MT	0.86836
905	MT	0.86837
906	MT	0.86844
907	MT	0.86848
908	MT	0.86853
909	MT	0.86872
910	MT	0.86878
911	MT	0.86883
912	MT	0.86891
913	MT	0.86894
914	MT	0.86894
915	MT	0.86896
916	MT	0.86905
917	MT	0.86913
918	MT	0.86919
919	MT	0.86929
920	MT	0.86933
921	MT	0.86954
922	MT	0.86972
923	MT	0.86981
924	MT	0.86987
925	MT	0.86992
926	MT	0.87019
927	MT	0.87019
928	MT	0.87037
929	MT	0.87037
930	MT	0.87097
931	MT	0.871
932	MT	0.87113
933	MT	0.87131
934	MT	0.87157
935	MT	0.87199
936	MT	0.87208
937	MT	0.87215
938	MT	0.8723
939	MT	0.87276
940	MT	0.87289
941	MT	0.87349
942	MT	0.87398
943	MT	0.87428
944	MT	0.87429
945	MT	0.87436
946	MT	0.87447
947	MT	0.87451
948	MT	0.87455
949	MT	0.87458
950	MT	0.87459
951	MT	0.87464
952	MT	0.8747
953	MT	0.87483
954	MT	0.87484
955	MT	0.87485
956	MT	0.87498
957	MT	0.87518
958	MT	0.87524
959	MT	0.87526
960	MT	0.87529
961	MT	0.8753
962	MT	0.87534
963	MT	0.87543
964	MT	0.87545
965	MT	0.8755
966	MT	0.87568
967	MT	0.87571
968	MT	0.87574
969	MT	0.87591
970	MT	0.87597
971	MT	0.87606
972	MT	0.8761
973	MT	0.87621
974	MT	0.87624
975	MT	0.87636
976	MT	0.87636
977	MT	0.87645
978	MT	0.87649
979	MT	0.87655
980	MT	0.87659
981	MT	0.87663
982	MT	0.87669
983	MT	0.87669
984	MT	0.8767
985	MT	0.87679
986	MT	0.87686
987	MT	0.87689
988	MT	0.87691
989	MT	0.87694
990	MT	0.877
991	MT	0.87701
992	MT	0.87705
993	MT	0.8771
994	MT	0.87711
995	MT	0.87712
996	MT	0.87714
997	MT	0.87717
998	MT	0.87719
999	MT	0.87719
1000	MT	0.87721
1001	MT	0.87726
1002	MT	0.87729
1003	MT	0.87731
1004	MT	0.87734
1005	MT	0.87737
1006	MT	0.87737
1007	MT	0.87741
1008	MT	0.87742
1009	MT	0.87743
1010	MT	0.87746
1011	MT	0.87747
1012	MT	0.87748
1013	MT	0.87748
1014	MT	0.87756
1015	MT	0.87756
1016	MT	0.87757
1017	MT	0.87759
1018	MT	0.87759
1019	MT	0.87762
1020	MT	0.87763
1021	MT	0.87763
1022	MT	0.87764
1023	MT	0.87766
1024	MT	0.87766
1025	MT	0.87767
1026	MT	0.87769
1027	MT	0.87771
1028	MT	0.87772
1029	MT	0.87772
1030	MT	0.87774
1031	MT	0.87774
1032	MT	0.87774
1033	MT	0.87774
1034	MT	0.87775
1035	MT	0.87776
1036	MT	0.87777
1037	MT	0.8778
1038	MT	0.87782
1039	MT	0.87783
1040	MT	0.87784
1041	MT	0.87786
1042	MT	0.87787
1043	MT	0.87787
1044	MT	0.87789
1045	MT	0.87789
1046	MT	0.8779
1047	MT	0.87792
1048	MT	0.87793
1049	MT	0.87797
1050	MT	0.87798
1051	MT	0.878
1052	MT	0.87807
1053	MT	0.87808
1054	MT	0.87809
1055	MT	0.87809
1056	MT	0.87809
1057	MT	0.8781
1058	MT	0.87812
1059	MT	0.87818
1060	MT	0.87821
1061	MT	0.87822
1062	MT	0.87826
1063	MT	0.87827
1064	MT	0.87829
1065	MT	0.87829
1066	MT	0.8783
1067	MT	0.87831
1068	MT	0.87831
1069	MT	0.87833
1070	MT	0.87833
1071	MT	0.87835
1072	MT	0.87835
1073	MT	0.87836
1074	MT	0.87837
1075	MT	0.87838
1076	MT	0.87839
1077	MT	0.87843
1078	MT	0.87845
1079	MT	0.87846
1080	MT	0.87847
1081	MT	0.87849
1082	MT	0.87849
1083	MT	0.87849
1084	MT	0.8785
1085	MT	0.8785
1086	MT	0.87852
1087	MT	0.87853
1088	MT	0.87854
1089	MT	0.87855
1090	MT	0.87855
1091	MT	0.87855
1092	MT	0.87855
1093	MT	0.87855
1094	MT	0.87856
1095	MT	0.87856
1096	MT	0.87857
1097	MT	0.87857
1098	MT	0.87858
1099	MT	0.87858
1100	MT	0.8786
1101	MT	0.87861
1102	MT	0.87862
1103	MT	0.87862
1104	MT	0.87862
1105	MT	0.87863
1106	MT	0.87865
1107	MT	0.87866
1108	MT	0.87867
1109	MT	0.8787
1110	MT	0.87872
1111	MT	0.87875
1112	MT	0.87875
1113	MT	0.87878
1114	MT	0.8788
1115	MT	0.87882
1116	MT	0.87882
1117	MT	0.87882
1118	MT	0.87883
1119	MT	0.87884
1120	MT	0.87884
1121	MT	0.87884
1122	MT	0.87884
1123	MT	0.87884
1124	MT	0.87885
1125	MT	0.87885
1126	MT	0.87886
1127	MT	0.87886
1128	MT	0.87887
1129	MT	0.87887
1130	MT	0.87887
1131	MT	0.87888
1132	MT	0.87889
1133	MT	0.8789
1134	MT	0.8789
1135	MT	0.87891
1136	MT	0.87892
1137	MT	0.87892
1138	MT	0.87892
1139	MT	0.87893
1140	MT	0.87895
1141	MT	0.87895
1142	MT	0.87898
1143	MT	0.87899
1144	MT	0.87899
1145	MT	0.87902
1146	MT	0.87903
1147	MT	0.87903
1148	MT	0.87903
1149	MT	0.87904
1150	MT	0.87906
1151	MT	0.87906
1152	MT	0.87907
1153	MT	0.87907
1154	MT	0.87907
1155	MT	0.87908
1156	MT	0.87908
1157	MT	0.87909
1158	MT	0.87909
1159	MT	0.8791
1160	MT	0.8791
1161	MT	0.8791
1162	MT	0.8791
1163	MT	0.87912
1164	MT	0.87912
1165	MT	0.87913
1166	MT	0.87914
1167	MT	0.87914
1168	MT	0.87914
1169	MT	0.87914
1170	MT	0.87915
1171	MT	0.87916
1172	MT	0.87918
1173	MT	0.87919
1174	MT	0.87919
1175	MT	0.8792
1176	MT	0.8792
1177	MT	0.8792
1178	MT	0.8792
1179	MT	0.87921
1180	MT	0.87921
1181	MT	0.87922
1182	MT	0.87923
1183	MT	0.87923
1184	MT	0.87924
1185	MT	0.87925
1186	MT	0.87925
1187	MT	0.87926
1188	MT	0.87926
1189	MT	0.87927
1190	MT	0.87927
1191	MT	0.87927
1192	MT	0.8793
1193	MT	0.8793
1194	MT	0.87931
1195	MT	0.87931
1196	MT	0.87931
1197	MT	0.87931
1198	MT	0.87932
1199	MT	0.87933
1200	MT	0.87933
1201	MT	0.87933
1202	MT	0.87934
1203	MT	0.87934
1204	MT	0.87934
1205	MT	0.87935
1206	MT	0.87935
1207	MT	0.87935
1208	MT	0.87936
1209	MT	0.87936
1210	MT	0.87936
1211	MT	0.87936
1212	MT	0.87938
1213	MT	0.87938
1214	MT	0.87939
1215	MT	0.87939
1216	MT	0.8794
1217	MT	0.8794
1218	MT	0.8794
1219	MT	0.87941
1220	MT	0.87941
1221	MT	0.87941
1222	MT	0.87942
1223	MT	0.87942
1224	MT	0.87942
1225	MT	0.87942
1226	MT	0.87942
1227	MT	0.87943
1228	MT	0.87943
1229	MT	0.87943
1230	MT	0.87944
1231	MT	0.87944
1232	MT	0.87944
1233	MT	0.87945
1234	MT	0.87946
1235	MT	0.87946
1236	MT	0.87946
1237	MT	0.87948
1238	MT	0.87948
1239	MT	0.87948
1240	MT	0.87949
1241	MT	0.8795
1242	MT	0.87951
1243	MT	0.87951
1244	MT	0.87952
1245	MT	0.87952
1246	MT	0.87952
1247	MT	0.87955
1248	MT	0.87955
1249	MT	0.87955
1250	MT	0.87955
1251	MT	0.87956
1252	MT	0.87956
1253	MT	0.87956
1254	MT	0.87956
1255	MT	0.87956
1256	MT	0.87956
1257	MT	0.87957
1258	MT	0.8796
1259	MT	0.8796
1260	MT	0.87961
1261	MT	0.87962
1262	MT	0.87962
1263	MT	0.87963
1264	MT	0.87964
1265	MT	0.87964
1266	MT	0.87965
1267	MT	0.87965
1268	MT	0.87966
1269	MT	0.87967
1270	MT	0.87967
1271	MT	0.87968
1272	MT	0.87968
1273	MT	0.87969
1274	MT	0.8797
1275	MT	0.8797
1276	MT	0.87971
1277	MT	0.87971
1278	MT	0.87971
1279	MT	0.87973
1280	MT	0.87973
1281	MT	0.87973
1282	MT	0.87975
1283	MT	0.87975
1284	MT	0.87976
1285	MT	0.87976
1286	MT	0.87977
1287	MT	0.87977
1288	MT	0.87977
1289	MT	0.87978
1290	MT	0.87978
1291	MT	0.87978
1292	MT	0.87979
1293	MT	0.87979
1294	MT	0.8798
1295	MT	0.8798
1296	MT	0.87981
1297	MT	0.87981
1298	MT	0.87982
1299	MT	0.87982
1300	MT	0.87983
1301	MT	0.87983
1302	MT	0.87983
1303	MT	0.87983
1304	MT	0.87984
1305	MT	0.87984
1306	MT	0.87984
1307	MT	0.87984
1308	MT	0.87985
1309	MT	0.87985
1310	MT	0.87986
1311	MT	0.87986
1312	MT	0.87987
1313	MT	0.87987
1314	MT	0.87987
1315	MT	0.87988
1316	MT	0.87989
1317	MT	0.87989
1318	MT	0.87989
1319	MT	0.8799
1320	MT	0.8799
1321	MT	0.8799
1322	MT	0.87991
1323	MT	0.87992
1324	MT	0.87993
1325	MT	0.87993
1326	MT	0.87994
1327	MT	0.87994
1328	MT	0.87994
1329	MT	0.87995
1330	MT	0.87995
1331	MT	0.87995
1332	MT	0.87995
1333	MT	0.87996
1334	MT	0.87996
1335	MT	0.87997
1336	MT	0.87998
1337	MT	0.87998
1338	MT	0.87998
1339	MT	0.87998
1340	MT	0.87999
1341	MT	0.87999
1342	MT	0.87999
1343	MT	0.88
1344	MT	0.88001
1345	MT	0.88001
1346	MT	0.88003
1347	MT	0.88003
1348	MT	0.88003
1349	MT	0.88004
1350	MT	0.88004
1351	MT	0.88005
1352	MT	0.88005
1353	MT	0.88005
1354	MT	0.88005
1355	MT	0.88005
1356	MT	0.88006
1357	MT	0.88006
1358	MT	0.88006
1359	MT	0.88007
1360	MT	0.88008
1361	MT	0.88008
1362	MT	0.88008
1363	MT	0.88008
1364	MT	0.88009
1365	MT	0.88009
1366	MT	0.88009
1367	MT	0.8801
1368	MT	0.8801
1369	MT	0.8801
1370	MT	0.88011
1371	MT	0.88011
1372	MT	0.88011
1373	MT	0.88011
1374	MT	0.88012
1375	MT	0.88013
1376	MT	0.88014
1377	MT	0.88014
1378	MT	0.88015
1379	MT	0.88015
1380	MT	0.88016
1381	MT	0.88016
1382	MT	0.88016
1383	MT	0.88016
1384	MT	0.88017
1385	MT	0.88018
1386	MT	0.88018
1387	MT	0.88018
1388	MT	0.88019
1389	MT	0.8802
1390	MT	0.8802
1391	MT	0.8802
1392	MT	0.8802
1393	MT	0.88021
1394	MT	0.88022
1395	MT	0.88023
1396	MT	0.88024
1397	MT	0.88024
1398	MT	0.88025
1399	MT	0.88026
1400	MT	0.88026
1401	MT	0.88027
1402	MT	0.88027
1403	MT	0.88027
1404	MT	0.88028
1405	MT	0.88028
1406	MT	0.88029
1407	MT	0.8803
1408	MT	0.8803
1409	MT	0.88031
1410	MT	0.88031
1411	MT	0.88031
1412	MT	0.88032
1413	MT	0.88033
1414	MT	0.88033
1415	MT	0.88033
1416	MT	0.88034
1417	MT	0.88034
1418	MT	0.88034
1419	MT	0.88034
1420	MT	0.88035
1421	MT	0.88036
1422	MT	0.88036
1423	MT	0.88036
1424	MT	0.88037
1425	MT	0.88037
1426	MT	0.88037
1427	MT	0.88037
1428	MT	0.88037
1429	MT	0.88038
1430	MT	0.88038
1431	MT	0.88038
1432	MT	0.88039
1433	MT	0.8804
1434	MT	0.8804
1435	MT	0.8804
1436	MT	0.88041
1437	MT	0.88041
1438	MT	0.88041
1439	MT	0.88041
1440	MT	0.88042
1441	MT	0.88042
1442	MT	0.88043
1443	MT	0.88043
1444	MT	0.88044
1445	MT	0.88046
1446	MT	0.88046
1447	MT	0.88046
1448	MT	0.88046
1449	MT	0.88046
1450	MT	0.88046
1451	MT	0.88046
1452	MT	0.88048
1453	MT	0.88048
1454	MT	0.88048
1455	MT	0.88048
1456	MT	0.88048
1457	MT	0.88048
1458	MT	0.88049
1459	MT	0.88049
1460	MT	0.88049
1461	MT	0.8805
1462	MT	0.8805
1463	MT	0.8805
1464	MT	0.88051
1465	MT	0.88051
1466	MT	0.88051
1467	MT	0.88051
1468	MT	0.88051
1469	MT	0.88051
1470	MT	0.88052
1471	MT	0.88052
1472	MT	0.88052
1473	MT	0.88052
1474	MT	0.88052
1475	MT	0.88053
1476	MT	0.88053
1477	MT	0.88053
1478	MT	0.88054
1479	MT	0.88054
1480	MT	0.88055
1481	MT	0.88055
1482	MT	0.88056
1483	MT	0.88056
1484	MT	0.88056
1485	MT	0.88056
1486	MT	0.88056
1487	MT	0.88058
1488	MT	0.88058
1489	MT	0.88059
1490	MT	0.8806
1491	MT	0.8806
1492	MT	0.88061
1493	MT	0.88061
1494	MT	0.88062
1495	MT	0.88062
1496	MT	0.88063
1497	MT	0.88063
1498	MT	0.88064
1499	MT	0.88064
1500	MT	0.88065
1501	MT	0.88065
1502	MT	0.88065
1503	MT	0.88065
1504	MT	0.88066
1505	MT	0.88066
1506	MT	0.88067
1507	MT	0.88067
1508	MT	0.88067
1509	MT	0.88067
1510	MT	0.88069
1511	MT	0.88069
1512	MT	0.88069
1513	MT	0.88071
1514	MT	0.88071
1515	MT	0.88071
1516	MT	0.88072
1517	MT	0.88072
1518	MT	0.88072
1519	MT	0.88073
1520	MT	0.88074
1521	MT	0.88074
1522	MT	0.88074
1523	MT	0.88074
1524	MT	0.88074
1525	MT	0.88074
1526	MT	0.88075
1527	MT	0.88076
1528	MT	0.88076
1529	MT	0.88076
1530	MT	0.88078
1531	MT	0.88078
1532	MT	0.88079
1533	MT	0.8808
1534	MT	0.8808
1535	MT	0.8808
1536	MT	0.88081
1537	MT	0.88081
1538	MT	0.88081
1539	MT	0.88082
1540	MT	0.88082
1541	MT	0.88082
1542	MT	0.88082
1543	MT	0.88083
1544	MT	0.88083
1545	MT	0.88084
1546	MT	0.88084
1547	MT	0.88084
1548	MT	0.88084
1549	MT	0.88084
1550	MT	0.88084
1551	MT	0.88085
1552	MT	0.88085
1553	MT	0.88086
1554	MT	0.88086
1555	MT	0.88087
1556	MT	0.88088
1557	MT	0.88088
1558	MT	0.88088
1559	MT	0.88088
1560	MT	0.88089
1561	MT	0.88089
1562	MT	0.8809
1563	MT	0.8809
1564	MT	0.88093
1565	MT	0.88093
1566	MT	0.88093
1567	MT	0.88094
1568	MT	0.88094
1569	MT	0.88095
1570	MT	0.88095
1571	MT	0.88095
1572	MT	0.88096
1573	MT	0.88097
1574	MT	0.88097
1575	MT	0.88098
1576	MT	0.88098
1577	MT	0.88099
1578	MT	0.88099
1579	MT	0.881
1580	MT	0.881
1581	MT	0.881
1582	MT	0.88101
1583	MT	0.88101
1584	MT	0.88101
1585	MT	0.88102
1586	MT	0.88102
1587	MT	0.88103
1588	MT	0.88103
1589	MT	0.88103
1590	MT	0.88103
1591	MT	0.88103
1592	MT	0.88104
1593	MT	0.88104
1594	MT	0.88104
1595	MT	0.88105
1596	MT	0.88105
1597	MT	0.88105
1598	MT	0.88106
1599	MT	0.88106
1600	MT	0.88106
1601	MT	0.88106
1602	MT	0.88108
1603	MT	0.88108
1604	MT	0.88108
1605	MT	0.88109
1606	MT	0.88109
1607	MT	0.88109
1608	MT	0.88109
1609	MT	0.88109
1610	MT	0.88109
1611	MT	0.8811
1612	MT	0.8811
1613	MT	0.8811
1614	MT	0.8811
1615	MT	0.8811
1616	MT	0.8811
1617	MT	0.88111
1618	MT	0.88111
1619	MT	0.88111
1620	MT	0.88111
1621	MT	0.88111
1622	MT	0.88112
1623	MT	0.88112
1624	MT	0.88113
1625	MT	0.88113
1626	MT	0.88114
1627	MT	0.88114
1628	MT	0.88114
1629	MT	0.88114
1630	MT	0.88114
1631	MT	0.88115
1632	MT	0.88115
1633	MT	0.88116
1634	MT	0.88116
1635	MT	0.88117
1636	MT	0.88117
1637	MT	0.88117
1638	MT	0.88117
1639	MT	0.88118
1640	MT	0.88118
1641	MT	0.88119
1642	MT	0.88119
1643	MT	0.88119
1644	MT	0.88119
1645	MT	0.88119
1646	MT	0.8812
1647	MT	0.8812
1648	MT	0.88121
1649	MT	0.88121
1650	MT	0.88122
1651	MT	0.88122
1652	MT	0.88122
1653	MT	0.88123
1654	MT	0.88123
1655	MT	0.88123
1656	MT	0.88124
1657	MT	0.88124
1658	MT	0.88124
1659	MT	0.88124
1660	MT	0.88124
1661	MT	0.88124
1662	MT	0.88124
1663	MT	0.88124
1664	MT	0.88125
1665	MT	0.88125
1666	MT	0.88125
1667	MT	0.88126
1668	MT	0.88126
1669	MT	0.88126
1670	MT	0.88126
1671	MT	0.88126
1672	MT	0.88126
1673	MT	0.88127
1674	MT	0.88127
1675	MT	0.88127
1676	MT	0.88127
1677	MT	0.88127
1678	MT	0.88127
1679	MT	0.88127
1680	MT	0.88128
1681	MT	0.88128
1682	MT	0.88128
1683	MT	0.88129
1684	MT	0.88129
1685	MT	0.8813
1686	MT	0.8813
1687	MT	0.8813
1688	MT	0.88131
1689	MT	0.88131
1690	MT	0.88131
1691	MT	0.88132
1692	MT	0.88132
1693	MT	0.88132
1694	MT	0.88133
1695	MT	0.88133
1696	MT	0.88133
1697	MT	0.88134
1698	MT	0.88134
1699	MT	0.88134
1700	MT	0.88134
1701	MT	0.88134
1702	MT	0.88135
1703	MT	0.88135
1704	MT	0.88135
1705	MT	0.88136
1706	MT	0.88136
1707	MT	0.88136
1708	MT	0.88137
1709	MT	0.88137
1710	MT	0.88137
1711	MT	0.88137
1712	MT	0.88137
1713	MT	0.88138
1714	MT	0.88138
1715	MT	0.88138
1716	MT	0.88138
1717	MT	0.88139
1718	MT	0.88139
1719	MT	0.8814
1720	MT	0.8814
1721	MT	0.88141
1722	MT	0.88141
1723	MT	0.88141
1724	MT	0.88141
1725	MT	0.88142
1726	MT	0.88142
1727	MT	0.88142
1728	MT	0.88142
1729	MT	0.88142
1730	MT	0.88143
1731	MT	0.88143
1732	MT	0.88143
1733	MT	0.88144
1734	MT	0.88144
1735	MT	0.88144
1736	MT	0.88144
1737	MT	0.88145
1738	MT	0.88145
1739	MT	0.88145
1740	MT	0.88146
1741	MT	0.88146
1742	MT	0.88147
1743	MT	0.88147
1744	MT	0.88147
1745	MT	0.88147
1746	MT	0.88148
1747	MT	0.88148
1748	MT	0.88148
1749	MT	0.88149
1750	MT	0.8815
1751	MT	0.8815
1752	MT	0.88151
1753	MT	0.88151
1754	MT	0.88151
1755	MT	0.88151
1756	MT	0.88152
1757	MT	0.88153
1758	MT	0.88153
1759	MT	0.88153
1760	MT	0.88154
1761	MT	0.88154
1762	MT	0.88155
1763	MT	0.88155
1764	MT	0.88155
1765	MT	0.88155
1766	MT	0.88155
1767	MT	0.88156
1768	MT	0.88156
1769	MT	0.88157
1770	MT	0.88157
1771	MT	0.88158
1772	MT	0.88158
1773	MT	0.8816
1774	MT	0.88161
1775	MT	0.88161
1776	MT	0.88161
1777	MT	0.88161
1778	MT	0.88161
1779	MT	0.88162
1780	MT	0.88162
1781	MT	0.88162
1782	MT	0.88163
1783	MT	0.88163
1784	MT	0.88163
1785	MT	0.88163
1786	MT	0.88164
1787	MT	0.88164
1788	MT	0.88164
1789	MT	0.88164
1790	MT	0.88164
1791	MT	0.88165
1792	MT	0.88165
1793	MT	0.88165
1794	MT	0.88166
1795	MT	0.88166
1796	MT	0.88166
1797	MT	0.88167
1798	MT	0.88167
1799	MT	0.88167
1800	MT	0.88168
1801	MT	0.88168
1802	MT	0.8817
1803	MT	0.8817
1804	MT	0.8817
1805	MT	0.8817
1806	MT	0.88171
1807	MT	0.88171
1808	MT	0.88171
1809	MT	0.88171
1810	MT	0.88171
1811	MT	0.88172
1812	MT	0.88172
1813	MT	0.88172
1814	MT	0.88173
1815	MT	0.88173
1816	MT	0.88173
1817	MT	0.88173
1818	MT	0.88174
1819	MT	0.88174
1820	MT	0.88174
1821	MT	0.88174
1822	MT	0.88175
1823	MT	0.88176
1824	MT	0.88177
1825	MT	0.88177
1826	MT	0.88177
1827	MT	0.88177
1828	MT	0.88178
1829	MT	0.88178
1830	MT	0.88178
1831	MT	0.88178
1832	MT	0.88179
1833	MT	0.8818
1834	MT	0.8818
1835	MT	0.8818
1836	MT	0.8818
1837	MT	0.88181
1838	MT	0.88182
1839	MT	0.88182
1840	MT	0.88182
1841	MT	0.88184
1842	MT	0.88184
1843	MT	0.88184
1844	MT	0.88185
1845	MT	0.88185
1846	MT	0.88185
1847	MT	0.88185
1848	MT	0.88185
1849	MT	0.88185
1850	MT	0.88185
1851	MT	0.88186
1852	MT	0.88186
1853	MT	0.88187
1854	MT	0.88187
1855	MT	0.88187
1856	MT	0.88187
1857	MT	0.88188
1858	MT	0.88188
1859	MT	0.88188
1860	MT	0.88189
1861	MT	0.88189
1862	MT	0.88189
1863	MT	0.88189
1864	MT	0.88189
1865	MT	0.8819
1866	MT	0.8819
1867	MT	0.8819
1868	MT	0.8819
1869	MT	0.88191
1870	MT	0.88191
1871	MT	0.88191
1872	MT	0.88191
1873	MT	0.88192
1874	MT	0.88192
1875	MT	0.88192
1876	MT	0.88192
1877	MT	0.88193
1878	MT	0.88193
1879	MT	0.88194
1880	MT	0.88194
1881	MT	0.88194
1882	MT	0.88194
1883	MT	0.88195
1884	MT	0.88195
1885	MT	0.88196
1886	MT	0.88197
1887	MT	0.88197
1888	MT	0.88197
1889	MT	0.88197
1890	MT	0.88197
1891	MT	0.88197
1892	MT	0.88198
1893	MT	0.88198
1894	MT	0.88198
1895	MT	0.88198
1896	MT	0.88199
1897	MT	0.88199
1898	MT	0.88199
1899	MT	0.882
1900	MT	0.882
1901	MT	0.882
1902	MT	0.88201
1903	MT	0.88201
1904	MT	0.88202
1905	MT	0.88202
1906	MT	0.88203
1907	MT	0.88203
1908	MT	0.88203
1909	MT	0.88204
1910	MT	0.88204
1911	MT	0.88205
1912	MT	0.88205
1913	MT	0.88205
1914	MT	0.88206
1915	MT	0.88207
1916	MT	0.88207
1917	MT	0.88208
1918	MT	0.88208
1919	MT	0.88208
1920	MT	0.88208
1921	MT	0.88209
1922	MT	0.88209
1923	MT	0.88209
1924	MT	0.88209
1925	MT	0.8821
1926	MT	0.88211
1927	MT	0.88211
1928	MT	0.88211
1929	MT	0.88212
1930	MT	0.88212
1931	MT	0.88212
1932	MT	0.88212
1933	MT	0.88212
1934	MT	0.88212
1935	MT	0.88212
1936	MT	0.88213
1937	MT	0.88213
1938	MT	0.88213
1939	MT	0.88213
1940	MT	0.88213
1941	MT	0.88214
1942	MT	0.88214
1943	MT	0.88215
1944	MT	0.88216
1945	MT	0.88216
1946	MT	0.88217
1947	MT	0.88218
1948	MT	0.88218
1949	MT	0.88219
1950	MT	0.88219
1951	MT	0.88219
1952	MT	0.8822
1953	MT	0.8822
1954	MT	0.8822
1955	MT	0.88221
1956	MT	0.88221
1957	MT	0.88221
1958	MT	0.88222
1959	MT	0.88222
1960	MT	0.88222
1961	MT	0.88222
1962	MT	0.88222
1963	MT	0.88223
1964	MT	0.88223
1965	MT	0.88223
1966	MT	0.88224
1967	MT	0.88224
1968	MT	0.88224
1969	MT	0.88224
1970	MT	0.88225
1971	MT	0.88225
1972	MT	0.88225
1973	MT	0.88225
1974	MT	0.88226
1975	MT	0.88226
1976	MT	0.88226
1977	MT	0.88226
1978	MT	0.88226
1979	MT	0.88227
1980	MT	0.88228
1981	MT	0.88228
1982	MT	0.88228
1983	MT	0.88228
1984	MT	0.88229
1985	MT	0.88229
1986	MT	0.88229
1987	MT	0.8823
1988	MT	0.8823
1989	MT	0.8823
1990	MT	0.8823
1991	MT	0.88231
1992	MT	0.88231
1993	MT	0.88231
1994	MT	0.88232
1995	MT	0.88232
1996	MT	0.88232
1997	MT	0.88232
1998	MT	0.88233
1999	MT	0.88233
[truncated: 10,193 more rows]

## Sheet: Figure 6d
cell	asxl1	specificity
1	MT	0.16063
2	MT	0.15601
3	MT	0.13237
4	MT	0.13483
5	MT	0.13611
6	MT	0.13451
7	MT	0.13252
8	MT	0.12724
9	MT	0.12378
10	MT	0.12605
11	MT	0.1225
12	MT	0.14185
13	MT	0.14437
14	MT	0.12011
15	MT	0.1542
16	MT	0.12059
17	MT	0.13016
18	MT	0.15295
19	MT	0.14761
20	MT	0.14609
21	MT	0.15208
22	MT	0.11594
23	MT	0.14414
24	MT	0.11774
25	MT	0.10996
26	MT	0.16409
27	MT	0.11928
28	MT	0.11802
29	MT	0.11283
30	MT	0.10878
31	MT	0.12536
32	MT	0.13469
33	MT	0.14529
34	MT	0.11368
35	MT	0.13983
36	MT	0.13594
37	MT	0.13544
38	MT	0.13231
39	MT	0.11078
40	MT	0.12541
41	MT	0.12555
42	MT	0.10585
43	MT	0.13688
44	MT	0.10779
45	MT	0.15095
46	MT	0.11288
47	MT	0.13396
48	MT	0.12553
49	MT	0.13153
50	MT	0.12298
51	MT	0.1278
52	MT	0.10378
53	MT	0.1117
54	MT	0.11273
55	MT	0.1228
56	MT	0.1246
57	MT	0.12047
58	MT	0.13751
59	MT	0.1199
60	MT	0.12342
61	MT	0.11118
62	MT	0.10526
63	MT	0.11759
64	MT	0.1356
65	MT	0.13596
66	MT	0.13587
67	MT	0.12642
68	MT	0.12395
69	MT	0.12847
70	MT	0.13192
71	MT	0.11462
72	MT	0.15125
73	MT	0.11598
74	MT	0.13547
75	MT	0.11286
76	MT	0.11171
77	MT	0.11314
78	MT	0.13366
79	MT	0.12536
80	MT	0.10629
81	MT	0.09102
82	MT	0.10643
83	MT	0.11994
84	MT	0.11696
85	MT	0.1217
86	MT	0.12536
87	MT	0.12688
88	MT	0.1088
89	MT	0.12371
90	MT	0.12886
91	MT	0.12778
92	MT	0.11615
93	MT	0.10353
94	MT	0.11818
95	MT	0.106
96	MT	0.12071
97	MT	0.12236
98	MT	0.11549
99	MT	0.09904
100	MT	0.11402
101	MT	0.12666
102	MT	0.1015
103	MT	0.11225
104	MT	0.11798
105	MT	0.11278
106	MT	0.10276
107	MT	0.135
108	MT	0.12593
109	MT	0.12629
110	MT	0.10823
111	MT	0.1096
112	MT	0.12133
113	MT	0.11629
114	MT	0.11862
115	MT	0.10629
116	MT	0.12083
117	MT	0.11999
118	MT	0.10797
119	MT	0.1327
120	MT	0.11542
121	MT	0.11707
122	MT	0.11313
123	MT	0.11981
124	MT	0.11655
125	MT	0.12478
126	MT	0.13131
127	MT	0.12196
128	MT	0.1218
129	MT	0.11309
130	MT	0.1215
131	MT	0.11828
132	MT	0.11049
133	MT	0.11491
134	MT	0.13755
135	MT	0.13218
136	MT	0.12337
137	MT	0.11616
138	MT	0.12152
139	MT	0.14225
140	MT	0.13247
141	MT	0.12477
142	MT	0.13958
143	MT	0.12895
144	MT	0.09136
145	MT	0.10901
146	MT	0.11594
147	MT	0.09655
148	MT	0.14745
149	MT	0.10724
150	MT	0.12277
151	MT	0.09953
152	MT	0.10907
153	MT	0.11616
154	MT	0.11331
155	MT	0.1432
156	MT	0.11529
157	MT	0.12959
158	MT	0.10357
159	MT	0.11406
160	MT	0.11343
161	MT	0.1179
162	MT	0.10468
163	MT	0.11206
164	MT	0.12586
165	MT	0.1038
166	MT	0.10308
167	MT	0.10122
168	MT	0.11224
169	MT	0.12668
170	MT	0.1267
171	MT	0.11113
172	MT	0.09837
173	MT	0.11246
174	MT	0.10584
175	MT	0.12472
176	MT	0.11709
177	MT	0.11693
178	MT	0.12667
179	MT	0.10081
180	MT	0.09008
181	MT	0.10809
182	MT	0.10458
183	MT	0.11222
184	MT	0.12629
185	MT	0.11501
186	MT	0.11959
187	MT	0.1216
188	MT	0.09695
189	MT	0.10016
190	MT	0.09919
191	MT	0.12469
192	MT	0.1127
193	MT	0.11619
194	MT	0.12571
195	MT	0.13416
196	MT	0.11806
197	MT	0.10466
198	MT	0.14505
199	MT	0.12201
200	MT	0.09519
201	MT	0.1232
202	MT	0.12421
203	MT	0.10682
204	MT	0.12858
205	MT	0.11907
206	MT	0.09969
207	MT	0.09934
208	MT	0.10244
209	MT	0.10989
210	MT	0.09324
211	MT	0.13573
212	MT	0.12921
213	MT	0.10899
214	MT	0.10174
215	MT	0.10651
216	MT	0.11572
217	MT	0.1457
218	MT	0.12774
219	MT	0.1073
220	MT	0.11107
221	MT	0.10755
222	MT	0.11646
223	MT	0.11494
224	MT	0.10448
225	MT	0.0971
226	MT	0.10617
227	MT	0.11741
228	MT	0.11027
229	MT	0.09261
230	MT	0.11517
231	MT	0.09205
232	MT	0.123
233	MT	0.12836
234	MT	0.09374
235	MT	0.11854
236	MT	0.12159
237	MT	0.08705
238	MT	0.09214
239	MT	0.10788
240	MT	0.12007
241	MT	0.11799
242	MT	0.09154
243	MT	0.11483
244	MT	0.125
245	MT	0.10833
246	MT	0.09059
247	MT	0.10185
248	MT	0.12021
249	MT	0.09886
250	MT	0.10118
251	MT	0.10205
252	MT	0.13322
253	MT	0.10857
254	MT	0.08721
255	MT	0.11703
256	MT	0.10457
257	MT	0.09082
258	MT	0.12937
259	MT	0.1053
260	MT	0.08602
261	MT	0.09814
262	MT	0.09792
263	MT	0.08467
264	MT	0.09893
265	MT	0.13041
266	MT	0.11498
267	MT	0.12455
268	MT	0.10213
269	MT	0.09685
270	MT	0.06984
271	MT	0.12231
272	MT	0.11132
273	MT	0.09459
274	MT	0.12286
275	MT	0.11381
276	MT	0.10051
277	MT	0.10656
278	MT	0.10158
279	MT	0.11383
280	MT	0.09345
281	MT	0.11448
282	MT	0.1091
283	MT	0.10401
284	MT	0.1023
285	MT	0.0962
286	MT	0.09598
287	MT	0.09061
288	MT	0.09415
289	MT	0.12263
290	MT	0.10992
291	MT	0.1001
292	MT	0.19124
293	MT	0.09264
294	MT	0.09581
295	MT	0.10617
296	MT	0.09557
297	MT	0.11089
298	MT	0.08346
299	MT	0.10316
300	MT	0.13245
301	MT	0.12886
302	MT	0.11102
303	MT	0.10457
304	MT	0.10136
305	MT	0.10765
306	MT	0.11643
307	MT	0.12647
308	MT	0.11669
309	MT	0.06499
310	MT	0.11814
311	MT	0.10254
312	MT	0.11824
313	MT	0.10077
314	MT	0.12688
315	MT	0.11398
316	MT	0.10698
317	MT	0.12334
318	MT	0.10082
319	MT	0.12835
320	MT	0.08624
321	MT	0.12204
322	MT	0.09926
323	MT	0.09105
324	MT	0.10699
325	MT	0.09035
326	MT	0.08563
327	MT	0.11348
328	MT	0.11056
329	MT	0.10933
330	MT	0.06651
331	MT	0.12242
332	MT	0.12236
333	MT	0.10527
334	MT	0.11667
335	MT	0.08364
336	MT	0.10327
337	MT	0.10055
338	MT	0.11006
339	MT	0.08156
340	MT	0.09762
341	MT	0.10358
342	MT	0.08789
343	MT	0.10176
344	MT	0.09619
345	MT	0.12744
346	MT	0.08704
347	MT	0.09437
348	MT	0.09053
349	MT	0.08149
350	MT	0.10503
351	MT	0.09017
352	MT	0.08086
353	MT	0.12455
354	MT	0.07425
355	MT	0.0953
356	MT	0.09074
357	MT	0.10134
358	MT	0.08787
359	MT	0.10795
360	MT	0.09865
361	MT	0.07995
362	MT	0.07521
363	MT	0.09523
364	MT	0.10046
365	MT	0.10035
366	MT	0.11278
367	MT	0.09684
368	MT	0.1146
369	MT	0.08999
370	MT	0.10953
371	MT	0.09068
372	MT	0.09337
373	MT	0.10871
374	MT	0.11066
375	MT	0.11085
376	MT	0.10475
377	MT	0.11404
378	MT	0.09738
379	MT	0.09524
380	MT	0.09083
381	MT	0.10432
382	MT	0.09111
383	MT	0.07986
384	MT	0.12986
385	MT	0.10048
386	MT	0.10167
387	MT	0.08486
388	MT	0.09076
389	MT	0.07197
390	MT	0.08978
391	MT	0.09137
392	MT	0.08877
393	MT	0.08167
394	MT	0.10765
395	MT	0.11166
396	MT	0.08175
397	MT	0.09455
398	MT	0.1125
399	MT	0.08919
400	MT	0.07248
401	MT	0.0851
402	MT	0.09932
403	MT	0.0899
404	MT	0.08087
405	MT	0.09812
406	MT	0.10385
407	MT	0.08035
408	MT	0.10866
409	MT	0.09697
410	MT	0.08045
411	MT	0.10191
412	MT	0.10309
413	MT	0.11902
414	MT	0.09776
415	MT	0.10352
416	MT	0.10753
417	MT	0.06506
418	MT	0.09177
419	MT	0.07699
420	MT	0.10235
421	MT	0.10638
422	MT	0.0483
423	MT	0.08887
424	MT	0.07325
425	MT	0.09727
426	MT	0.09602
427	MT	0.09232
428	MT	0.08846
429	MT	0.11221
430	MT	0.08451
431	MT	0.0842
432	MT	0.09567
433	MT	0.06904
434	MT	0.1011
435	MT	0.1369
436	MT	0.09551
437	MT	0.09147
438	MT	0.07927
439	MT	0.09722
440	MT	0.09813
441	MT	0.05413
442	MT	0.10707
443	MT	0.11498
444	MT	0.09244
445	MT	0.08458
446	MT	0.10186
447	MT	0.06086
448	MT	0.07792
449	MT	0.09477
450	MT	0.09443
451	MT	0.08729
452	MT	0.08046
453	MT	0.10819
454	MT	0.09675
455	MT	0.05535
456	MT	0.10031
457	MT	0.053
458	MT	0.04715
459	MT	0.04423
460	MT	0.04946
461	MT	0.03985
462	MT	0.03886
463	MT	0.03437
464	MT	0.03625
465	MT	0.04231
466	MT	0.03555
467	MT	0.04051
468	MT	0.05747
469	MT	0.04471
470	MT	0.05675
471	MT	0.03177
472	MT	0.03601
473	MT	0.04325
474	MT	0.04332
475	MT	0.04523
476	MT	0.04841
477	MT	0.04683
478	MT	0.0552
479	MT	0.04573
480	MT	0.0505
481	MT	0.05051
482	MT	0.02718
483	MT	0.04568
484	MT	0.05188
485	MT	0.04637
486	MT	0.04651
487	MT	0.03209
488	MT	0.04953
489	MT	0.01039
490	MT	0.03956
491	MT	0.02811
492	MT	0.00708
493	MT	0.04437
494	MT	0.04218
495	MT	0.04446
496	MT	0.03183
497	MT	0.02776
498	MT	0.04391
499	MT	0.04337
500	MT	0.03868
501	MT	0.02148
502	MT	0.04921
503	MT	0.04507
504	MT	0.01689
505	MT	0.02788
506	MT	0.03861
507	MT	0.02065
508	MT	0.0151
509	MT	0.02944
510	MT	0.04431
511	MT	0.02019
512	MT	0.00645
513	MT	0.04077
514	MT	0.02502
515	MT	0.04188
516	MT	0.02105
517	MT	0.00749
518	MT	0.02313
519	MT	0.03618
520	MT	0.03129
521	MT	0.01733
522	MT	0.03008
523	MT	0.00689
524	MT	0.00794
525	MT	0.02287
526	MT	0.03585
527	MT	0.01723
528	MT	0.05909
529	MT	0.02501
530	MT	0.00798
531	MT	0.03921
532	MT	0.01394
533	MT	0.02236
534	MT	0.01348
535	MT	0.02413
536	MT	0.02193
537	MT	0.01201
538	MT	0.0291
539	MT	0.0228
540	MT	0.00764
541	MT	0.01136
542	MT	0.02367
543	MT	0.00665
544	MT	0.03571
545	MT	0.02936
546	MT	0.02344
547	MT	0.02096
548	MT	0.05414
549	MT	0.04719
550	MT	0.01977
551	MT	0.00858
552	MT	0.04753
553	MT	0.01087
554	MT	0.03946
555	MT	0.01333
556	MT	0.04167
557	MT	0.02739
558	MT	0.00802
559	MT	0.02179
560	MT	0.0067
561	MT	0.00515
562	MT	0.00686
563	MT	0.03351
564	MT	0.00668
565	MT	0.02774
566	MT	0.0524
567	MT	0.00637
568	MT	0.04379
569	MT	0.03407
570	MT	0.00714
571	MT	0.03323
572	MT	0.03736
573	MT	0.00811
574	MT	0.00706
575	MT	0.04016
576	MT	0.00624
577	MT	0.01469
578	MT	0.0142
579	MT	0.01555
580	MT	0.02689
581	MT	0.01983
582	MT	0.0058
583	MT	0.00608
584	MT	0.01389
585	MT	0.00745
586	MT	0.03887
587	MT	0.00644
588	MT	0.01422
589	MT	0.00631
590	MT	0.00739
591	MT	0.03633
592	MT	0.00557
593	MT	0.02924
594	MT	0.00549
595	MT	0.01662
596	MT	0.03471
597	MT	0.01103
598	MT	0.02488
599	MT	0.03652
600	MT	0.03096
601	MT	0.00487
602	MT	0.00615
603	MT	0.02726
604	MT	0.00929
605	MT	0.0062
606	MT	0.0163
607	MT	0.00896
608	MT	0.00549
609	MT	0.02417
610	MT	0.01118
611	MT	0.01087
612	MT	0.04209
613	MT	0.01836
614	MT	0.01271
615	MT	0.02953
616	MT	0.0234
617	MT	0.0047
618	MT	0.01137
619	MT	0.00677
620	MT	0.00532
621	MT	0.01075
622	MT	0.00626
623	MT	0.00921
624	MT	0.00938
625	MT	0.00613
626	MT	0.00913
627	MT	0.0147
628	MT	0.00588
629	MT	0.00504
630	MT	0.00721
631	MT	0.01531
632	MT	0.03768
633	MT	0.01051
634	MT	0.03424
635	MT	0.00668
636	MT	0.02973
637	MT	0.01154
638	MT	0.03805
639	MT	0.01778
640	MT	0.00587
641	MT	0.00644
642	MT	0.00686
643	MT	0.00621
644	MT	0.01382
645	MT	0.01427
646	MT	0.04036
647	MT	0.01291
648	MT	0.00474
649	MT	0.01975
650	MT	0.00859
651	MT	0.0428
652	MT	0.01091
653	MT	0.00623
654	MT	0.01174
655	MT	0.0355
656	MT	0.00549
657	MT	0.02243
658	MT	0.00567
659	MT	0.02048
660	MT	0.01556
661	MT	0.0326
662	MT	0.03449
663	MT	0.03339
664	MT	0.03229
665	MT	0.05021
666	MT	0.00633
667	MT	0.0066
668	MT	0.01925
669	MT	0.03158
670	MT	0.00541
671	MT	0.0331
672	MT	0.00602
673	MT	0.03888
674	MT	0.00735
675	MT	0.00518
676	MT	0.04026
677	MT	0.00951
678	MT	0.02017
679	MT	0.00588
680	MT	0.00521
681	MT	0.00497
682	MT	0.01418
683	MT	0.00582
684	MT	0.00692
685	MT	0.01058
686	MT	0.00599
687	MT	0.00649
688	MT	0.00533
689	MT	0.01502
690	MT	0.02597
691	MT	0.027
692	MT	0.02549
693	MT	0.02154
694	MT	0.00993
695	MT	0.00522
696	MT	0.00505
697	MT	0.01406
698	MT	0.00496
699	MT	0.00613
700	MT	0.01184
701	MT	0.01093
702	MT	0.00683
703	MT	0.008
704	MT	0.00491
705	MT	0.03467
706	MT	0.01293
707	MT	0.00647
708	MT	0.00869
709	MT	0.00514
710	MT	0.01929
711	MT	0.01542
712	MT	0.02025
713	MT	0.00573
714	MT	0.00771
715	MT	0.00639
716	MT	0.00507
717	MT	0.0088
718	MT	0.00787
719	MT	0.00533
720	MT	0.01545
721	MT	0.00837
722	MT	0.00479
723	MT	0.00552
724	MT	0.00823
725	MT	0.04279
726	MT	0.00666
727	MT	0.005
728	MT	0.00551
729	MT	0.01021
730	MT	0.03171
731	MT	0.02421
732	MT	0.00827
733	MT	0.0056
734	MT	0.00526
735	MT	0.01291
736	MT	0.01462
737	MT	0.00845
738	MT	0.0246
739	MT	0.02667
740	MT	0.00665
741	MT	0.0226
742	MT	0.00546
743	MT	0.00635
744	MT	0.01714
745	MT	0.02802
746	MT	0.00688
747	MT	0.00551
748	MT	0.04412
749	MT	0.00861
750	MT	0.00489
751	MT	0.00433
752	MT	0.00625
753	MT	0.00955
754	MT	0.00644
755	MT	0.03699
756	MT	0.00724
757	MT	0.00583
758	MT	0.04109
759	MT	0.00549
760	MT	0.0069
761	MT	0.005
762	MT	0.00913
763	MT	0.04379
764	MT	0.01803
765	MT	0.00445
766	MT	0.0047
767	MT	0.0129
768	MT	0.00579
769	MT	0.00709
770	MT	0.00633
771	MT	0.00574
772	MT	0.00587
773	MT	0.00404
774	MT	0.00575
775	MT	0.0055
776	MT	0.00484
777	MT	0.00942
778	MT	0.00504
779	MT	0.00646
780	MT	0.0047
781	MT	0.04117
782	MT	0.00508
783	MT	0.01735
784	MT	0.01209
785	MT	0.00775
786	MT	0.00518
787	MT	0.00679
788	MT	0.01308
789	MT	0.00701
790	MT	0.00664
791	MT	0.00661
792	MT	0.00677
793	MT	0.00562
794	MT	0.01196
795	MT	0.00582
796	MT	0.00772
797	MT	0.0156
798	MT	0.02127
799	MT	0.00677
800	MT	0.00607
801	MT	0.006
802	MT	0.00561
803	MT	0.00694
804	MT	0.00432
805	MT	0.01791
806	MT	0.00506
807	MT	0.04217
808	MT	0.0056
809	MT	0.00448
810	MT	0.00864
811	MT	0.00501
812	MT	0.00493
813	MT	0.00573
814	MT	0.03039
815	MT	0.00618
816	MT	0.00529
817	MT	0.00806
818	MT	0.01091
819	MT	0.00637
820	MT	0.00713
821	MT	0.0046
822	MT	0.01954
823	MT	0.02491
824	MT	0.00579
825	MT	0.00744
826	MT	0.0042
827	MT	0.00533
828	MT	0.00443
829	MT	0.00507
830	MT	0.00715
831	MT	0.01587
832	MT	0.0084
833	MT	0.00545
834	MT	0.00469
835	MT	0.00771
836	MT	0.00611
837	MT	0.012
838	MT	0.00826
839	MT	0.03426
840	MT	0.00651
841	MT	0.02148
842	MT	0.00529
843	MT	0.02879
844	MT	0.02402
845	MT	0.04235
846	MT	0.00921
847	MT	0.01013
848	MT	0.01897
849	MT	0.00627
850	MT	0.00637
851	MT	0.01148
852	MT	0.00491
853	MT	0.00547
854	MT	0.00707
855	MT	0.00567
856	MT	0.00549
857	MT	0.00487
858	MT	0.00668
859	MT	0.00852
860	MT	0.01667
861	MT	0.01666
862	MT	0.01492
863	MT	0.01984
864	MT	0.02717
865	MT	0.02526
866	MT	0.00489
867	MT	0.04808
868	MT	0.02324
869	MT	0.00544
870	MT	0.00617
871	MT	0.00607
872	MT	0.00491
873	MT	0.00714
874	MT	0.00502
875	MT	0.01516
876	MT	0.00742
877	MT	0.02775
878	MT	0.01564
879	MT	0.00578
880	MT	0.00979
881	MT	0.02217
882	MT	0.00563
883	MT	0.00599
884	MT	0.00887
885	MT	0.01144
886	MT	0.00833
887	MT	0.01799
888	MT	0.0166
889	MT	0.01298
890	MT	0.00515
891	MT	0.0107
892	MT	0.03339
893	MT	0.01147
894	MT	0.00624
895	MT	0.01856
896	MT	0.01548
897	MT	0.00881
898	MT	0.00592
899	MT	0.00487
900	MT	0.01949
901	MT	0.00664
902	MT	0.02315
903	MT	0.0196
904	MT	0.01191
905	MT	0.00678
906	MT	0.00502
907	MT	0.02289
908	MT	0.00547
909	MT	0.02271
910	MT	0.02273
911	MT	0.01144
912	MT	0.00938
913	MT	0.00472
914	MT	0.00447
915	MT	0.00439
916	MT	0.02848
917	MT	0.0091
918	MT	0.00703
919	MT	0.02788
920	MT	0.02521
921	MT	0.0165
922	MT	0.01126
923	MT	0.02063
924	MT	0.0201
925	MT	0.00465
926	MT	0.00675
927	MT	0.01219
928	MT	0.01906
929	MT	0.01826
930	MT	0.00866
931	MT	0.01836
932	MT	0.02278
933	MT	0.00931
934	MT	0.01807
935	MT	0.04701
936	MT	0.03375
937	MT	0.02698
938	MT	0.02503
939	MT	0.01575
940	MT	0.01392
941	MT	0.01037
942	MT	0.01488
943	MT	0.00718
944	MT	0.00711
945	MT	0.01817
946	MT	0.01159
947	MT	0.01285
948	MT	0.01418
949	MT	0.00648
950	MT	0.00547
951	MT	0.00975
952	MT	0.0363
953	MT	0.01088
954	MT	0.00752
955	MT	0.00956
956	MT	0.01533
957	MT	0.01418
958	MT	0.01077
959	MT	0.01878
960	MT	0.00822
961	MT	0.0209
962	MT	0.00498
963	MT	0.01996
964	MT	0.00908
965	MT	0.00919
966	MT	0.00486
967	MT	0.00796
968	MT	0.01051
969	MT	0.03408
970	MT	0.00421
971	MT	0.00612
972	MT	0.00511
973	MT	0.00545
974	MT	0.00653
975	MT	0.009
976	MT	0.00784
977	MT	0.03052
978	MT	0.00804
979	MT	0.01325
980	MT	0.00571
981	MT	0.0039
982	MT	0.00414
983	MT	0.00517
984	MT	0.00377
985	MT	0.01057
986	MT	0.00383
987	MT	0.00635
988	MT	0.00678
989	MT	0.00671
990	MT	0.0049
991	MT	0.00402
992	MT	0.00803
993	MT	0.00925
994	MT	0.0035
995	MT	0.00449
996	MT	0.00875
997	MT	0.00556
998	MT	0.00696
999	MT	0.01151
1000	MT	0.00391
1001	MT	0.00652
1002	MT	0.00642
1003	MT	0.00792
1004	MT	0.00721
1005	MT	0.01379
1006	MT	0.00859
1007	MT	0.00673
1008	MT	0.00376
1009	MT	0.00388
1010	MT	0.01068
1011	MT	0.00404
1012	MT	0.00354
1013	MT	0.00301
1014	MT	0.00579
1015	MT	0.00556
1016	MT	0.00546
1017	MT	0.0041
1018	MT	0.00976
1019	MT	0.01154
1020	MT	0.00362
1021	MT	0.00356
1022	MT	0.0046
1023	MT	0.00371
1024	MT	0.00573
1025	MT	0.01021
1026	MT	0.00662
1027	MT	0.00453
1028	MT	0.01139
1029	MT	0.00558
1030	MT	0.0033
1031	MT	0.00419
1032	MT	0.00374
1033	MT	0.00592
1034	MT	0.00665
1035	MT	0.00296
1036	MT	0.00583
1037	MT	0.00371
1038	MT	0.00802
1039	MT	0.00396
1040	MT	0.00671
1041	MT	0.0108
1042	MT	0.00668
1043	MT	0.00304
1044	MT	0.00562
1045	MT	0.00539
1046	MT	0.00323
1047	MT	0.00368
1048	MT	0.0057
1049	MT	0.00491
1050	MT	0.0055
1051	MT	0.00402
1052	MT	0.00509
1053	MT	0.00826
1054	MT	0.00945
1055	MT	0.006
1056	MT	0.00313
1057	MT	0.00477
1058	MT	0.00326
1059	MT	0.00575
1060	MT	0.00509
1061	MT	0.00308
1062	MT	0.00571
1063	MT	0.00814
1064	MT	0.00444
1065	MT	0.00405
1066	MT	0.00357
1067	MT	0.00381
1068	MT	0.00886
1069	MT	0.00708
1070	MT	0.00473
1071	MT	0.00521
1072	MT	0.0047
1073	MT	0.01093
1074	MT	0.01248
1075	MT	0.00508
1076	MT	0.00506
1077	MT	0.00332
1078	MT	0.00556
1079	MT	0.00549
1080	MT	0.00873
1081	MT	0.00506
1082	MT	0.00512
1083	MT	0.00281
1084	MT	0.0136
1085	MT	0.00331
1086	MT	0.00384
1087	MT	0.00417
1088	MT	0.00297
1089	MT	0.00412
1090	MT	0.0049
1091	MT	0.007
1092	MT	0.00588
1093	MT	0.00347
1094	MT	0.00408
1095	MT	0.0052
1096	MT	0.00318
1097	MT	0.00481
1098	MT	0.00564
1099	MT	0.00416
1100	MT	0.00508
1101	MT	0.00921
1102	MT	0.00643
1103	MT	0.00528
1104	MT	0.0034
1105	MT	0.00553
1106	MT	0.00528
1107	MT	0.0031
1108	MT	0.00316
1109	MT	0.00499
1110	MT	0.00422
1111	MT	0.00317
1112	MT	0.00433
1113	MT	0.00439
1114	MT	0.00533
1115	MT	0.00626
1116	MT	0.01447
1117	MT	0.0039
1118	MT	0.00339
1119	MT	0.00371
1120	MT	0.00313
1121	MT	0.00295
1122	MT	0.00884
1123	MT	0.00366
1124	MT	0.0036
1125	MT	0.00382
1126	MT	0.0034
1127	MT	0.00233
1128	MT	0.00349
1129	MT	0.00375
1130	MT	0.00323
1131	MT	0.0051
1132	MT	0.00397
1133	MT	0.00409
1134	MT	0.00504
1135	MT	0.00629
1136	MT	0.00679
1137	MT	0.00251
1138	MT	0.0032
1139	MT	0.00462
1140	MT	0.00398
1141	MT	0.00256
1142	MT	0.00367
1143	MT	0.01185
1144	MT	0.00307
1145	MT	0.00427
1146	MT	0.00433
1147	MT	0.00544
1148	MT	0.00209
1149	MT	0.00327
1150	MT	0.00267
1151	MT	0.0026
1152	MT	0.00629
1153	MT	0.00344
1154	MT	0.00503
1155	MT	0.00333
1156	MT	0.00733
1157	MT	0.00337
1158	MT	0.0038
1159	MT	0.00386
1160	MT	0.00462
1161	MT	0.00632
1162	MT	0.00861
1163	MT	0.00534
1164	MT	0.00244
1165	MT	0.003
1166	MT	0.00271
1167	MT	0.00542
1168	MT	0.00338
1169	MT	0.00342
1170	MT	0.00326
1171	MT	0.01206
1172	MT	0.00509
1173	MT	0.00901
1174	MT	0.00293
1175	MT	0.00331
1176	MT	0.00514
1177	MT	0.00673
1178	MT	0.00354
1179	MT	0.00388
1180	MT	0.00572
1181	MT	0.00717
1182	MT	0.00215
1183	MT	0.00556
1184	MT	0.00423
1185	MT	0.00488
1186	MT	0.00207
1187	MT	0.00555
1188	MT	0.01192
1189	MT	0.006
1190	MT	0.00407
1191	MT	0.0038
1192	MT	0.00555
1193	MT	0.00285
1194	MT	0.00339
1195	MT	0.00949
1196	MT	0.01269
1197	MT	0.00412
1198	MT	0.00388
1199	MT	0.00284
1200	MT	0.00429
1201	MT	0.00316
1202	MT	0.0059
1203	MT	0.00314
1204	MT	0.00262
1205	MT	0.00414
1206	MT	0.0096
1207	MT	0.00717
1208	MT	0.00642
1209	MT	0.00438
1210	MT	0.00419
1211	MT	0.00308
1212	MT	0.01337
1213	MT	0.00564
1214	MT	0.00259
1215	MT	0.00218
1216	MT	0.0046
1217	MT	0.00367
1218	MT	0.00455
1219	MT	0.01003
1220	MT	0.0048
1221	MT	0.00374
1222	MT	0.00618
1223	MT	0.00405
1224	MT	0.00384
1225	MT	0.00431
1226	MT	0.00242
1227	MT	0.00342
1228	MT	0.01192
1229	MT	0.00336
1230	MT	0.00347
1231	MT	0.00544
1232	MT	0.00687
1233	MT	0.00349
1234	MT	0.0027
1235	MT	0.00579
1236	MT	0.00587
1237	MT	0.00297
1238	MT	0.00347
1239	MT	0.00501
1240	MT	0.00335
1241	MT	0.00269
1242	MT	0.0029
1243	MT	0.0029
1244	MT	0.01122
1245	MT	0.00434
1246	MT	0.00637
1247	MT	0.00444
1248	MT	0.00325
1249	MT	0.00213
1250	MT	0.01384
1251	MT	0.00665
1252	MT	0.00229
1253	MT	0.00581
1254	MT	0.00364
1255	MT	0.00374
1256	MT	0.00172
1257	MT	0.00311
1258	MT	0.0033
1259	MT	0.0029
1260	MT	0.002
1261	MT	0.00372
1262	MT	0.00595
1263	MT	0.0033
1264	MT	0.00359
1265	MT	0.0022
1266	MT	0.00351
1267	MT	0.00515
1268	MT	0.0034
1269	MT	0.00442
1270	MT	0.00586
1271	MT	0.00902
1272	MT	0.00383
1273	MT	0.00327
1274	MT	0.0038
1275	MT	0.00214
1276	MT	0.0032
1277	MT	0.00579
1278	MT	0.00359
1279	MT	0.00283
1280	MT	0.00369
1281	MT	0.00319
1282	MT	0.00358
1283	MT	0.00385
1284	MT	0.00356
1285	MT	0.00511
1286	MT	0.00533
1287	MT	0.00414
1288	MT	0.00436
1289	MT	0.00935
1290	MT	0.00435
1291	MT	0.00274
1292	MT	0.00545
1293	MT	0.00752
1294	MT	0.00438
1295	MT	0.00355
1296	MT	0.00215
1297	MT	0.00769
1298	MT	0.00302
1299	MT	0.01049
1300	MT	0.00458
1301	MT	0.00754
1302	MT	0.00568
1303	MT	0.00353
1304	MT	0.0034
1305	MT	0.00673
1306	MT	0.00318
1307	MT	0.00503
1308	MT	0.00282
1309	MT	0.00363
1310	MT	0.00358
1311	MT	0.0031
1312	MT	0.0059
1313	MT	0.00324
1314	MT	0.00469
1315	MT	0.00224
1316	MT	0.00541
1317	MT	0.00236
1318	MT	0.00617
1319	MT	0.00685
1320	MT	0.00319
1321	MT	0.00381
1322	MT	0.00272
1323	MT	0.00361
1324	MT	0.00326
1325	MT	0.00326
1326	MT	0.00272
1327	MT	0.00247
1328	MT	0.00327
1329	MT	0.00795
1330	MT	0.00335
1331	MT	0.00519
1332	MT	0.00274
1333	MT	0.00306
1334	MT	0.00231
1335	MT	0.00438
1336	MT	0.0029
1337	MT	0.00515
1338	MT	0.00391
1339	MT	0.00243
1340	MT	0.01032
1341	MT	0.00272
1342	MT	0.00251
1343	MT	0.00358
1344	MT	0.00738
1345	MT	0.00798
1346	MT	0.00303
1347	MT	0.00279
1348	MT	0.00555
1349	MT	0.00297
1350	MT	0.00871
1351	MT	0.00372
1352	MT	0.00448
1353	MT	0.0028
1354	MT	0.00294
1355	MT	0.00243
1356	MT	0.00436
1357	MT	0.00468
1358	MT	0.00432
1359	MT	0.00458
1360	MT	0.00249
1361	MT	0.00276
1362	MT	0.00291
1363	MT	0.00278
1364	MT	0.00283
1365	MT	0.00358
1366	MT	0.00295
1367	MT	0.00262
1368	MT	0.0075
1369	MT	0.00272
1370	MT	0.00241
1371	MT	0.00528
1372	MT	0.00393
1373	MT	0.00783
1374	MT	0.00267
1375	MT	0.00351
1376	MT	0.00239
1377	MT	0.00576
1378	MT	0.00422
1379	MT	0.00376
1380	MT	0.00273
1381	MT	0.00298
1382	MT	0.00452
1383	MT	0.00358
1384	MT	0.0092
1385	MT	0.00322
1386	MT	0.00236
1387	MT	0.00234
1388	MT	0.00438
1389	MT	0.00398
1390	MT	0.00359
1391	MT	0.00329
1392	MT	0.00251
1393	MT	0.00196
1394	MT	0.00975
1395	MT	0.00242
1396	MT	0.00404
1397	MT	0.00377
1398	MT	0.00475
1399	MT	0.00373
1400	MT	0.00285
1401	MT	0.00351
1402	MT	0.00441
1403	MT	0.0021
1404	MT	0.00648
1405	MT	0.00396
1406	MT	0.0032
1407	MT	0.00546
1408	MT	0.0048
1409	MT	0.00245
1410	MT	0.00533
1411	MT	0.00279
1412	MT	0.00342
1413	MT	0.00243
1414	MT	0.00185
1415	MT	0.00431
1416	MT	0.00637
1417	MT	0.00304
1418	MT	0.00492
1419	MT	0.00318
1420	MT	0.0045
1421	MT	0.00194
1422	MT	0.00598
1423	MT	0.00581
1424	MT	0.00307
1425	MT	0.00432
1426	MT	0.00266
1427	MT	0.00264
1428	MT	0.0033
1429	MT	0.0046
1430	MT	0.00381
1431	MT	0.00205
1432	MT	0.0019
1433	MT	0.00373
1434	MT	0.00207
1435	MT	0.00289
1436	MT	0.00776
1437	MT	0.0083
1438	MT	0.00305
1439	MT	0.00253
1440	MT	0.00243
1441	MT	0.00457
1442	MT	0.00305
1443	MT	0.00138
1444	MT	0.00468
1445	MT	0.00219
1446	MT	0.00308
1447	MT	0.00205
1448	MT	0.00263
1449	MT	0.00323
1450	MT	0.00297
1451	MT	0.00425
1452	MT	0.00279
1453	MT	0.00222
1454	MT	0.00293
1455	MT	0.00237
1456	MT	0.0021
1457	MT	0.004
1458	MT	0.00303
1459	MT	0.0059
1460	MT	0.00356
1461	MT	0.00193
1462	MT	0.0041
1463	MT	0.003
1464	MT	0.00337
1465	MT	0.00278
1466	MT	0.00338
1467	MT	0.00774
1468	MT	0.00278
1469	MT	0.00493
1470	MT	0.00727
1471	MT	0.00411
1472	MT	0.00367
1473	MT	0.00329
1474	MT	0.00299
1475	MT	0.00425
1476	MT	0.00511
1477	MT	0.00252
1478	MT	0.00536
1479	MT	0.00688
1480	MT	0.00391
1481	MT	0.00788
1482	MT	0.00357
1483	MT	0.00302
1484	MT	0.00507
1485	MT	0.00369
1486	MT	0.00478
1487	MT	0.00544
1488	MT	0.00342
1489	MT	0.00288
1490	MT	0.00719
1491	MT	0.0045
1492	MT	0.00295
1493	MT	0.00388
1494	MT	0.00605
1495	MT	0.00295
1496	MT	0.01108
1497	MT	0.00225
1498	MT	0.00426
1499	MT	0.00334
1500	MT	0.00398
1501	MT	0.00302
1502	MT	0.0098
1503	MT	0.00261
1504	MT	0.00338
1505	MT	0.00313
1506	MT	0.00173
1507	MT	0.00583
1508	MT	0.00453
1509	MT	0.00371
1510	MT	0.0027
1511	MT	0.00317
1512	MT	0.00206
1513	MT	0.00244
1514	MT	0.00366
1515	MT	0.01342
1516	MT	0.00318
1517	MT	0.00276
1518	MT	0.00222
1519	MT	0.00286
1520	MT	0.00483
1521	MT	0.00721
1522	MT	0.00345
1523	MT	0.00382
1524	MT	0.0099
1525	MT	0.00237
1526	MT	0.00288
1527	MT	0.00482
1528	MT	0.00295
1529	MT	0.00299
1530	MT	0.00305
1531	MT	0.00241
1532	MT	0.00371
1533	MT	0.00255
1534	MT	0.00491
1535	MT	0.00231
1536	MT	0.00287
1537	MT	0.00273
1538	MT	0.01057
1539	MT	0.00194
1540	MT	0.00251
1541	MT	0.00308
1542	MT	0.00677
1543	MT	0.002
1544	MT	0.00324
1545	MT	0.00326
1546	MT	0.00436
1547	MT	0.00228
1548	MT	0.00369
1549	MT	0.00392
1550	MT	0.00417
1551	MT	0.00845
1552	MT	0.00398
1553	MT	0.00184
1554	MT	0.00392
1555	MT	0.00215
1556	MT	0.00325
1557	MT	0.00345
1558	MT	0.00501
1559	MT	0.00294
1560	MT	0.003
1561	MT	0.00249
1562	MT	0.00732
1563	MT	0.00389
1564	MT	0.00264
1565	MT	0.00358
1566	MT	0.01111
1567	MT	0.00335
1568	MT	0.00258
1569	MT	0.00249
1570	MT	0.00418
1571	MT	0.00179
1572	MT	0.01002
1573	MT	0.00201
1574	MT	0.0031
1575	MT	0.00272
1576	MT	0.00685
1577	MT	0.00323
1578	MT	0.00694
1579	MT	0.00245
1580	MT	0.00504
1581	MT	0.00585
1582	MT	0.0025
1583	MT	0.0033
1584	MT	0.00409
1585	MT	0.00221
1586	MT	0.00225
1587	MT	0.00291
1588	MT	0.00263
1589	MT	0.00275
1590	MT	0.00237
1591	MT	0.00418
1592	MT	0.00568
1593	MT	0.00613
1594	MT	0.00328
1595	MT	0.00268
1596	MT	0.00576
1597	MT	0.00303
1598	MT	0.00708
1599	MT	0.00406
1600	MT	0.0084
1601	MT	0.00265
1602	MT	0.00295
1603	MT	0.00266
1604	MT	0.00284
1605	MT	0.00737
1606	MT	0.00631
1607	MT	0.00381
1608	MT	0.00751
1609	MT	0.00429
1610	MT	0.00202
1611	MT	0.00376
1612	MT	0.00248
1613	MT	0.00505
1614	MT	0.00357
1615	MT	0.00277
1616	MT	0.00336
1617	MT	0.00274
1618	MT	0.00242
1619	MT	0.01419
1620	MT	0.00327
1621	MT	0.00516
1622	MT	0.00766
1623	MT	0.00408
1624	MT	0.0055
1625	MT	0.00427
1626	MT	0.00339
1627	MT	0.00382
1628	MT	0.00268
1629	MT	0.00332
1630	MT	0.00425
1631	MT	0.00517
1632	MT	0.00366
1633	MT	0.00611
1634	MT	0.00415
1635	MT	0.0042
1636	MT	0.00234
1637	MT	0.00406
1638	MT	0.00447
1639	MT	0.00363
1640	MT	0.00196
1641	MT	0.0032
1642	MT	0.00434
1643	MT	0.00288
1644	MT	0.00335
1645	MT	0.00181
1646	MT	0.00363
1647	MT	0.00355
1648	MT	0.00177
1649	MT	0.00242
1650	MT	0.00121
1651	MT	0.00394
1652	MT	0.01035
1653	MT	0.00416
1654	MT	0.00212
1655	MT	0.00169
1656	MT	0.00339
1657	MT	0.00473
1658	MT	0.00342
1659	MT	0.00913
1660	MT	0.00169
1661	MT	0.01258
1662	MT	0.00419
1663	MT	0.00386
1664	MT	0.0043
1665	MT	0.00256
1666	MT	0.00868
1667	MT	0.00452
1668	MT	0.00378
1669	MT	0.00509
1670	MT	0.0031
1671	MT	0.00553
1672	MT	0.00354
1673	MT	0.00268
1674	MT	0.00297
1675	MT	0.00388
1676	MT	0.00248
1677	MT	0.00684
1678	MT	0.00596
1679	MT	0.0046
1680	MT	0.00271
1681	MT	0.00465
1682	MT	0.00322
1683	MT	0.00361
1684	MT	0.00926
1685	MT	0.00174
1686	MT	0.00238
1687	MT	0.00499
1688	MT	0.00471
1689	MT	0.00813
1690	MT	0.00212
1691	MT	0.00244
1692	MT	0.00292
1693	MT	0.00312
1694	MT	0.00194
1695	MT	0.00271
1696	MT	0.00313
1697	MT	0.00315
1698	MT	0.00234
1699	MT	0.00533
1700	MT	0.00225
1701	MT	0.00478
1702	MT	0.00203
1703	MT	0.00507
1704	MT	0.00115
1705	MT	0.00221
1706	MT	0.00328
1707	MT	0.00255
1708	MT	0.00136
1709	MT	0.0039
1710	MT	0.00437
1711	MT	0.00595
1712	MT	0.00675
1713	MT	0.00255
1714	MT	0.00353
1715	MT	0.00278
1716	MT	0.01299
1717	MT	0.00354
1718	MT	0.00426
1719	MT	0.00206
1720	MT	0.00268
1721	MT	0.00229
1722	MT	0.00199
1723	MT	0.00217
1724	MT	0.00256
1725	MT	0.00508
1726	MT	0.01143
1727	MT	0.00476
1728	MT	0.00338
1729	MT	0.00232
1730	MT	0.00244
1731	MT	0.00365
1732	MT	0.00224
1733	MT	0.00394
1734	MT	0.0039
1735	MT	0.00417
1736	MT	0.00291
1737	MT	0.00432
1738	MT	0.00898
1739	MT	0.00241
1740	MT	0.0101
1741	MT	0.00579
1742	MT	0.01138
1743	MT	0.00169
1744	MT	0.00328
1745	MT	0.00549
1746	MT	0.00585
1747	MT	0.00345
1748	MT	0.0025
1749	MT	0.0023
1750	MT	0.00336
1751	MT	0.00696
1752	MT	0.00345
1753	MT	0.00383
1754	MT	0.00458
1755	MT	0.0043
1756	MT	0.00387
1757	MT	0.00361
1758	MT	0.00174
1759	MT	0.00385
1760	MT	0.0048
1761	MT	0.00265
1762	MT	0.00216
1763	MT	0.00278
1764	MT	0.00301
1765	MT	0.00224
1766	MT	0.00262
1767	MT	0.00517
1768	MT	0.00225
1769	MT	0.00132
1770	MT	0.00239
1771	MT	0.00474
1772	MT	0.00236
1773	MT	0.00254
1774	MT	0.00308
1775	MT	0.00873
1776	MT	0.0032
1777	MT	0.00249
1778	MT	0.00466
1779	MT	0.0059
1780	MT	0.0043
1781	MT	0.00407
1782	MT	0.00162
1783	MT	0.00656
1784	MT	0.00275
1785	MT	0.00489
1786	MT	0.0038
1787	MT	0.00192
1788	MT	0.00208
1789	MT	0.00285
1790	MT	0.00232
1791	MT	0.00282
1792	MT	0.00331
1793	MT	0.00312
1794	MT	0.00348
1795	MT	0.00387
1796	MT	0.0026
1797	MT	0.0038
1798	MT	0.00228
1799	MT	0.00454
1800	MT	0.0035
1801	MT	0.00591
1802	MT	0.00174
1803	MT	0.00186
1804	MT	0.00793
1805	MT	0.00344
1806	MT	0.00362
1807	MT	0.00396
1808	MT	0.00251
1809	MT	0.00204
1810	MT	0.00671
1811	MT	0.00243
1812	MT	0.00495
1813	MT	0.00343
1814	MT	0.00339
1815	MT	0.00395
1816	MT	0.0016
1817	MT	0.00396
1818	MT	0.00262
1819	MT	0.00186
1820	MT	0.00335
1821	MT	0.00313
1822	MT	0.0032
1823	MT	0.00293
1824	MT	0.00303
1825	MT	0.0024
1826	MT	0.00403
1827	MT	0.00889
1828	MT	0.0029
1829	MT	0.00393
1830	MT	0.00131
1831	MT	0.01322
1832	MT	0.0033
1833	MT	0.00303
1834	MT	0.00228
1835	MT	0.00226
1836	MT	0.00531
1837	MT	0.00266
1838	MT	0.00372
1839	MT	0.00285
1840	MT	0.00738
1841	MT	0.00456
1842	MT	0.00357
1843	MT	0.00279
1844	MT	0.00804
1845	MT	0.00471
1846	MT	0.00549
1847	MT	0.00328
1848	MT	0.00287
1849	MT	0.00742
1850	MT	0.00216
1851	MT	0.00395
1852	MT	0.00207
1853	MT	0.00268
1854	MT	0.00593
1855	MT	0.00308
1856	MT	0.00186
1857	MT	0.00139
1858	MT	0.0019
1859	MT	0.00462
1860	MT	0.00238
1861	MT	0.00939
1862	MT	0.00318
1863	MT	0.00354
1864	MT	0.00286
1865	MT	0.00291
1866	MT	0.00339
1867	MT	0.01042
1868	MT	0.00265
1869	MT	0.00731
1870	MT	0.00434
1871	MT	0.01697
1872	MT	0.00586
1873	MT	0.00147
1874	MT	0.005
1875	MT	0.00599
1876	MT	0.00415
1877	MT	0.00316
1878	MT	0.00167
1879	MT	0.00341
1880	MT	0.00213
1881	MT	0.00078
1882	MT	0.00485
1883	MT	0.00321
1884	MT	0.00452
1885	MT	0.00287
1886	MT	0.00134
1887	MT	0.00591
1888	MT	0.00398
1889	MT	0.00818
1890	MT	0.00267
1891	MT	0.00257
1892	MT	0.00314
1893	MT	0.00208
1894	MT	0.00728
1895	MT	0.00257
1896	MT	0.00643
1897	MT	0.00268
1898	MT	0.00346
1899	MT	0.00361
1900	MT	0.00519
1901	MT	0.00225
1902	MT	0.00439
1903	MT	0.00466
1904	MT	0.00344
1905	MT	0.01266
1906	MT	0.0021
1907	MT	0.00504
1908	MT	0.00371
1909	MT	0.00462
1910	MT	0.00212
1911	MT	0.00292
1912	MT	0.00278
1913	MT	0.00235
1914	MT	0.00311
1915	MT	0.00369
1916	MT	0.01278
1917	MT	0.00268
1918	MT	0.00256
1919	MT	0.00431
1920	MT	0.00479
1921	MT	0.00224
1922	MT	0.00601
1923	MT	0.00874
1924	MT	0.00225
1925	MT	0.0066
1926	MT	0.00278
1927	MT	0.00178
1928	MT	0.0064
1929	MT	0.00753
1930	MT	0.00398
1931	MT	0.00199
1932	MT	0.00251
1933	MT	0.00379
1934	MT	0.00267
1935	MT	0.00283
1936	MT	0.00211
1937	MT	0.00354
1938	MT	0.00282
1939	MT	0.00487
1940	MT	0.00706
1941	MT	0.00387
1942	MT	0.00563
1943	MT	0.00487
1944	MT	0.00179
1945	MT	0.00977
1946	MT	0.00232
1947	MT	0.00479
1948	MT	0.00506
1949	MT	0.00342
1950	MT	0.00287
1951	MT	0.00297
1952	MT	0.00783
1953	MT	0.00242
1954	MT	0.00082
1955	MT	0.00243
1956	MT	0.00224
1957	MT	0.00647
1958	MT	0.00546
1959	MT	0.0036
1960	MT	0.00299
1961	MT	0.00225
1962	MT	0.00508
1963	MT	0.00502
1964	MT	0.00229
1965	MT	0.00313
1966	MT	0.00727
1967	MT	0.00115
1968	MT	0.00308
1969	MT	0.00314
1970	MT	0.00233
1971	MT	0.0036
1972	MT	0.00377
1973	MT	0.003
1974	MT	0.00185
1975	MT	0.00205
1976	MT	0.00201
1977	MT	0.00222
1978	MT	0.00237
1979	MT	0.00817
1980	MT	0.00267
1981	MT	0.00426
1982	MT	0.0024
1983	MT	0.00502
1984	MT	0.00634
1985	MT	0.0021
1986	MT	0.00298
1987	MT	0.00311
1988	MT	0.00371
1989	MT	0.00319
1990	MT	0.00375
1991	MT	0.00317
1992	MT	0.0029
1993	MT	0.00284
1994	MT	0.00335
1995	MT	0.00133
1996	MT	0.01134
1997	MT	0.00704
1998	MT	0.00489
1999	MT	0.00309
[truncated: 10,193 more rows]
